# Supplementary material for: Confounder-adjusted MRI-based predictors of multiple sclerosis disability
Source: Front Radiol. 2022 Sep 13;2:971157. doi: 10.3389/fradi.2022.971157 (PMC10365278; doi:10.3389/fradi.2022.971157)
Supplement: Supplementary file 2 [file Data_Sheet_2.xlsx]

## Sheet: Sheet1
PatientCode	Diagnosis	cohort	Age	Age_sqr	Gender	BMI	Height	Intracranial_volume	NeurEx	EDSS	CombiWISE	SDMT	BrainParenchymalFr	Brainstem	Caudate	Cerebellum_GM	Cerebellum_WM	Cerebrum_GM	Lesion_Volume	Normal_appearing_WM	Putamen	Spinal_Cord	Sulcal_CSF	Supratentorial_GM	Supratentorial_WM	Thalamus	Ventricular_CSF
NIH010	HV	HV	36.8849	1360.5	Male	26.5744	1.7	1308.59	21.200000020000001	2	12.4412698235587	61	0.74499	24665	6216	105136	32735	472112	227	482019	NA	79.3759	314610	492644	482246	13123	19094
NIH019	HV	HV	40.1178	1609.44	Female	23.111	1.709	1287.61	0	0	1.99886508989217	55	0.747058	19724	5424	96280	23319	520440	243	416838	4745	68.0338	301092	544840	417081	14231	24600
NIH022	HV	HV	43.8137	1919.64	Male	30.2878	1.757	1249.96	31.4	2	12.975803717224499	44	0.748745	18090	5995	96299	23024	493866	297	415096	6961	58.3686	297658	520508	415393	13686	16400
NIH023	HV	HV	50.063	2506.31	Female	26.0166	1.625	1220.93	9.75	1.5	12.7401152337096	44	0.783834	31887	6462	95694	22785	507409	6315	411669	8251	68.263	248636	539020	417984	16898	15287
NIH025	HV	HV	46.2932	2143.06	Male	36.6863	1.6764	1285.7	24.2	2.5	16.485793027208999	54	0.760847	19167	3661	86093	24583	527336	85	430820	3763	54.7676	295773	547315	430905	12555	11706
NIH027	HV	HV	46.9808	2207.2	Female	28.4797	1.702	1334.15	19.2	2	14.0472233166441	60	0.791234	24036	9461	110814	27137	522738	7425	490084	10563	62.7408	264278	558116	497509	15354	14247
NIH028	HV	HV	41.8329	1749.99	Male	31.1482	1.78	1217.53	27.2	2.5	14.7692164139882	57	0.761716	23321	4880	93125	28057	473325	237	427987	5237	79.1098	273253	499189	428224	15747	16866
NIH034	HV	HV	54.3014	2948.64	Female	NA	NA	1086.64	NA	NA	NA	NA	0.814725	23923	9492	87645	23843	474019	1357	373584	10735	60.8523	181783	510368	374941	16122	19544
NIH086	HV	HV	36.989	1368.19	Female	22.6257	1.59	1335.84	3.25	1.5	10.6486894267448	NA	0.819842	26574	7871	109370	22036	543506	8473	509881	8072	NA	229539	576821	518354	17372	11122
NIH088	HV	HV	51.8411	2687.5	Female	39.0926	1.642	1229.32	26.749991999999899	2	13.598516838879	NA	0.809988	22876	5592	120703	21699	507798	2243	456537	7507	NA	217732	536955	458780	16058	15854
NIH102	HV	HV	37.7644	1426.15	Female	NA	NA	1365.16	3.8888880000000001	1	8.7982869964024495	NA	0.809655	26810	6731	108023	25140	566380	3152	502527	10727	NA	240808	599627	505679	15789	19042
NIH110	HV	HV	31.9178	1018.75	Female	25.2301	1.56	1149.11	6.4444439999999901	1.5	11.403803018982501	46	0.837289	26425	472	103451	24375	529815	312	406227	8265	NA	183786	555601	406539	17049	3188
NIH120	HV	HV	64.0247	4099.16	Female	25.8297	1.59	1256.19	25.838885999999899	2	14.996128444051401	57	0.724226	21831	4883	100944	24090	431262	726	451840	6922	58.0047	327310	457203	452566	14136	19116
NIH210	HV	HV	50.7014	2570.63	Female	20.1601	1.68	1147.53	0	0	3.59445801461175	49	0.72924	18801	5713	82187	21437	423542	NA	364170	10319	64.8476	290424	454769	382059	15195	20282
NIH237	HV	HV	38.1397	1454.64	Female	21.1505	1.58	1305.38	1	1	8.3325245781286608	30	0.814861	21878	6703	96523	21445	604738	1172	426027	9432	54.8871	223170	636502	427199	15629	18507
NIH252	HV	HV	31.1233	968.659	Female	38.9546	1.56	1269.08	8.5000000300000007	2	12.878071325589501	59	0.810235	23205	8510	107131	21442	555612	1016	436424	9453	67.9628	228350	590810	437440	17235	12476
NIH253	HV	HV	54.7918	3002.14	Female	NA	NA	1084.25	10	2	13.9885549202988	39	0.751972	22192	5633	94986	22620	417379	NA	345664	11053	72.4351	259912	449974	365352	15909	9012
NIH256	HV	HV	37.0849	1375.29	Female	19.5196	1.64	1063.53	1	1	8.4369578387657	45	0.77151	19632	3074	82917	18987	396300	1250	397002	8087	64.3106	228920	422271	398252	14810	14086
NIH258	HV	HV	28.9562	838.459	Female	20.3621	1.63	1250.16	0	0	2.0774067668924001	66	0.808765	21631	5997	110236	24140	554253	1668	424781	8006	60.3585	224760	584637	426449	16381	14314
NIH307	HV	HV	28.411	807.183	Male	21.3578	1.69	1157.44	7	1.5	10.06729946984	51	0.802191	22980	8611	100031	23769	503605	1975	388415	10642	55.8457	210476	538097	390390	15239	18476
NIH315	HV	HV	47.5452	2260.55	Male	22.7973	1.94	1625.71	2	1	5.8392705664252302	52	0.778029	25760	6812	114892	28033	649787	NA	572906	6231	62.4532	321492	678978	585869	16148	NA
NIH319	HV	HV	63.1945	3993.55	Female	27.0692	1.68	1040.68	25.5	2	14.299671655991499	49	0.793427	20895	4865	99032	24094	401869	1584	395880	7453	59.5796	195290	428236	397464	14049	19686
NIH320	HV	HV	54	2916	Female	44.5338	1.698	1228.45	4.25	2	14.072322263317901	51	0.776644	19448	6240	96330	21264	485466	5968	434350	7970	56.6661	254274	513753	440318	14077	20109
NIH323	HV	HV	54.8904	3012.96	Male	28.0763	1.82	1517.44	12.00000002	1.5	10.4717381312628	43	0.757894	26591	6566	122243	25237	571896	NA	536414	8098	71.3281	333855	601653	548407	15093	33526
NIH358	HV	HV	39.6164	1569.46	Female	36.8475	1.63	1102.56	13.438888	1.5	13.837434795561901	29	0.813805	20342	7841	81536	22867	466556	2700	395910	9187	65.4386	198876	498662	398610	15078	6416
NIH384	HV	HV	66.5507	4428.99	Female	31.9108	1.53	1433.2	21.977775999999899	3	22.795349290296102	35	0.760213	19920	3577	110709	21471	535582	NA	506276	7652	55.4952	276469	558247	531287	11436	NA
NIH400	HV	HV	44.6466	1993.32	Female	28.5917	1.625	1093.58	18.2	2	13.9356262842945	43	0.816463	21292	7940	83185	19033	464236	2228	395287	10234	66.8676	192636	495348	397515	12938	8076
NIH402	HV	HV	35.5315	1262.49	Male	28.3387	1.79	1540.66	0	0	4.6693318527593304	38	0.799061	24927	10463	125301	30867	655440	2726	538302	7411	69.5265	294338	690052	541028	16738	15241
NIH438	HV	HV	42.463	1803.11	Female	35.9119	1.777	1208.25	3.2500000199999901	1.5	11.5805228346553	55	0.743306	19832	3546	121789	22413	453844	4030	417732	8678	61.549	231592	476335	421762	10267	NA
NIH439	HV	HV	51.9945	2703.43	Female	20.3125	1.6	1234.83	1	1	6.6446376217717003	64.2	0.763624	20174	4498	89532	24834	494192	329	424701	5450	60.5238	274259	517916	425030	13776	17626
NIH441	HV	HV	39.9781	1598.25	Male	23.6667	1.792	1451.48	13.4	1	8.2127990105820103	70	0.715239	22937	6645	113756	29231	582089	22	430047	4750	54.4801	NA	608084	430069	14600	11974
NIH445	HV	HV	62.7589	3938.68	Male	38.5838	1.776	1417.26	67.666666000000006	3.5	25.316042818558	34	0.726163	22849	5231	115424	25872	553621	3616	447213	7652	43.072	333669	578331	450829	11827	NA
NIH452	HV	HV	56.6575	3210.08	Female	21.2706	1.58	1424.8	5.5	2	12.0324897458505	56	0.777677	21687	7737	104836	22505	575461	1309	497201	10650	64.4741	292919	609524	498510	15676	23846
NIH458	HV	HV	64.9315	4216.1	Male	NA	NA	1571.29	NA	NA	NA	NA	0.698879	19679	2141	115255	23400	576217	9936	491620	8433	53.9924	NA	596588	501556	9797	NA
NIH472	HV	HV	23.3014	542.954	Female	22.4323	1.58	1216.36	3.1	1	6.9805461446080104	63	0.802846	19938	7644	89091	20141	533527	1980	408336	8920	63.0555	228006	566233	410316	16142	11804
NIH473	HV	HV	46.126	2127.61	Female	31.3114	1.685	1186.38	11.5	0	0	NA	0.780497	24032	5576	104658	21955	449205	2829	443329	8430	68.5554	250256	479809	446158	16598	10158
NIH475	HV	HV	35.4329	1255.49	Male	38.1353	1.765	1219.07	21.2	2	13.9615658791489	32	0.793129	20624	11258	97251	23618	514842	4260	408766	11445	77.8107	239812	553855	413026	16310	12378
NIH485	HV	HV	23.8822	570.359	Male	22.4784	1.72	1354.68	0	0	1.9128031465614499	79	0.790543	23981	7524	123194	25247	589978	996	447451	9526	75.4318	269696	622485	448447	15457	14051
NIH489	HV	HV	50.8986	2590.67	Male	33.5139	1.742	1280.19	24.4888879999999	2.5	17.227296153597699	56	0.741033	21353	4564	81430	23219	503423	609	421932	4670	60.0273	308979	526125	422541	13468	22549
NIH491	HV	HV	57.5562	3312.71	Male	NA	1.803	1332.95	25.8	2.5	16.243939693496401	46	0.750546	23726	4299	101008	NA	499806	134	473283	7205	68.8761	315350	527027	473417	15717	17161
NIH492	HV	HV	23.5918	556.572	Female	25.8594	1.6	1159.04	0	0	2.2026051171253198	74	0.81375	18368	8292	77979	20030	514758	1094	392899	9953	54.7295	209125	549175	393993	16172	6746
NIH493	HV	HV	46.6658	2177.69	Male	21.3508	1.821	1414.7	12.9	2	12.4128392329373	54	0.791429	30423	7145	104623	24704	563867	5496	518079	7655	71.5223	279943	596061	523575	17394	15122
NIH495	HV	HV	27.0521	731.814	Male	26.4566	1.74	1539.68	5	1	7.32365239959669	58	0.776783	27847	7176	130387	22887	643664	825	516553	10260	69.4138	289428	678617	517378	17517	NA
NIH497	HV	HV	53.1699	2827.03	Female	31.5886	1.65	1255.27	17.74444402	3	19.089906262127901	58	0.801479	22731	8230	94144	23693	547239	1097	426981	7854	66.9762	241375	577996	428078	14673	7823
NIH498	HV	HV	59.4	3528.36	Female	26.0519	1.56	1082.81	18.500000010000001	2	15.412849981222299	37	0.773797	28491	5340	92451	23795	425718	6706	378867	8420	69.0417	228143	452302	385573	12824	16792
NIH502	HV	HV	25.0137	625.685	Male	22.1571	1.757	1179.63	5.0000000599999899	1.5	9.27658180756465	47	0.786122	21869	7398	101177	21749	492572	1381	401579	9438	55.3577	240619	524371	402960	14963	11677
NIH503	HV	HV	28.189	794.622	Male	19.8393	1.85	1302.58	3	2	10.749085534618199	41	0.763378	22237	8189	110409	21138	538914	5579	416900	9984	68.1525	291187	571884	422479	14797	17032
NIH506	HV	HV	27.7808	771.774	Male	26.0684	1.91	1449.5	0	0	2.0572344366193498	51	0.775397	23892	7633	109255	23112	588783	NA	488786	9078	58.9392	306412	622671	501268	17177	19151
NIH517	HV	HV	41.2082	1698.12	Female	26.7712	1.72	1115.67	31.6	3	16.530398912031401	66	0.789334	20143	5767	82599	24675	473066	68	379767	6768	60.1636	227023	500802	379835	15201	8011
NIH519	HV	HV	60.9452	3714.32	Female	39.045	1.65	1138.06	15.8	2	12.874639756419899	44	0.772663	17640	7787	77410	20328	470446	1654	377408	8172	61.0514	241724	500275	379062	13870	16999
NIH520	HV	HV	62.0493	3850.12	Male	27.4114	1.814	1468.54	53.344444000000003	3	19.415875251713	50	0.69712	22689	2776	92285	28388	523524	321	478895	6872	62.3873	NA	544532	479216	11360	25688
NIH521	HV	HV	22.4137	502.374	Female	22.2635	1.54	1164.65	0	0	3.50147375897894	60	0.798131	23541	5369	98450	20625	515227	1655	384560	7916	82.9754	220898	543325	386215	14813	14208
NIH522	HV	HV	48.5616	2358.23	Male	24.2906	1.77	1270.46	10.5	2	14.1754194264195	35	0.773425	20090	7341	99746	19278	541293	156	410155	8615	58.8311	271643	572297	410311	15048	16212
NIH523	HV	HV	56.4411	3185.6	Female	35.5969	1.612	1308.97	4	1.5	11.227698641859501	63	0.76412	25079	2089	97280	25242	541202	553	434691	7949	77.2824	278072	564966	435244	13726	30687
NIH526	HV	HV	57.5397	3310.82	Female	29.973	1.685	1193.22	28.2	2	15.091684862533199	64	0.753943	22816	3959	97887	28002	451968	116	424559	5683	72.353	271386	474949	424675	13339	22215
NIH527	HV	HV	29.463	868.069	Female	27.5597	1.565	1462.57	0	0	3.2169816688078199	62	0.79015	32135	8506	127849	20739	644119	1105	471163	10825	71.9261	283978	683378	472268	19928	22941
NIH528	HV	HV	33.7808	1141.14	Female	19.7656	1.6	1055.96	9	1.5	10.0897515915631	53	0.782179	19172	4404	75711	23450	433717	153	364636	6271	51.7457	220747	461161	364789	16769	9264
NIH529	HV	HV	45.8301	2100.4	Male	33.6304	1.85	1325.14	0	0	2.2828328901962598	63	0.794572	25894	7945	118242	24697	548650	NA	455381	8288	72.8787	262578	581371	471551	16488	9643
NIH532	HV	HV	56.7342	3218.77	Male	26.9978	1.85	1368.87	24.300000019999899	2	13.3148536226602	30	0.79252	22446	8938	123225	20088	560889	1576	483377	11183	56.5124	267392	599906	484953	18896	16622
NIH537	HV	HV	24.1342	582.462	Female	23.8248	1.63	1253.85	0	0	2.5174129901967901	46	0.827418	22228	8951	89819	22847	565022	684	437555	9876	67.8064	209727	599220	438239	15371	6665
NIH542	HV	HV	35.7973	1281.44	Female	24.3432	1.61	1276.9	10	1.5	11.5784160349203	67	0.797847	31745	7513	96521	23448	542368	687	435594	11343	70.0829	240142	582492	436281	21268	17987
NIH544	HV	HV	21.7589	473.45	Female	36.3755	1.75	1271.32	1.5	1	6.7557606018618204	51	0.791234	22792	4035	90416	31132	538599	94	438670	7406	62.5537	250078	567149	438764	17109	15330
NIH545	HV	HV	24.8521	617.625	Female	33.7601	1.62	1157.86	0	0	3.0090209671507302	65	0.827745	25649	5967	90692	22436	523357	2235	401470	7984	78.0835	188732	554711	403705	17403	10716
NIH552	HV	HV	24.5616	603.274	Male	27.3731	1.86	1354.56	5.0000000599999899	1.5	7.78507688197148	76	0.737244	25271	6522	112506	NA	492569	143	475791	7077	52.6566	342012	522704	475934	16536	13906
NIH555	HV	HV	24.2822	589.625	Male	31.9118	1.697	1244.24	0	0	3.11010175762532	57	0.778238	19204	5856	107555	18948	544565	1720	391878	8638	43.0791	261978	574720	393598	15661	13948
NIH557	HV	HV	52.0877	2713.13	Female	NA	NA	1315.63	NA	NA	NA	NA	0.806906	20901	8964	93340	20912	572634	6570	446348	9021	51.4209	244865	608675	452918	18056	9176
NIH558	HV	HV	42.2986	1789.17	Female	21.0836	1.65	1061.46	8	1	7.9546445979004599	41	0.79849	19173	8455	94333	22830	460011	2573	352214	10567	62.3542	206816	492776	354787	13743	7078
NIH560	HV	HV	26.7589	716.039	Male	25.5709	1.7	1204.07	0	0	2.9544407032181201	57	0.774393	19007	7547	111587	22960	495846	4743	400584	9049	51.8832	259303	527096	405327	14654	12343
NIH561	HV	HV	19.3808	375.616	Male	24.8006	1.86	1530.9	0	0	1.30468533566431	66	0.812403	22116	8758	124514	21458	NA	1096	455980	10501	65.2055	270811	NA	457076	15894	16381
NIH563	HV	HV	40.6192	1649.92	Female	30.5408	1.709	1226.11	0	0	3.6481775567430801	55	0.791443	21168	6275	101180	22939	511438	1434	427228	9418	55.0671	239626	541732	428662	14601	16087
NIH564	HV	HV	70.2658	4937.28	Female	30.7306	1.52	1292.64	7	1.5	13.038082197058101	44	0.745459	19059	4676	106955	20664	451267	NA	470291	11587	52.7592	303950	479912	483698	12382	25079
NIH566	HV	HV	24.4438	597.501	Male	22.9996	1.773	1399.11	0	0	0.41539150631368499	68	0.8195	24763	8577	115958	26848	607735	724	505642	7910	67.9897	242632	640201	506366	15979	9906
NIH570	HV	HV	30.8932	954.387	Male	26.0044	1.85	1271.71	0	0	1.7187131132728899	58	0.792123	24580	5939	100747	22228	553714	8212	415002	8175	64.1016	254342	584141	423214	16313	10018
NIH576	HV	HV	71.3479	5090.53	Female	33.9385	1.59	1165.56	3	1.5	12.6411782150095	46	0.761576	16643	5938	74345	19118	453399	7334	398645	8001	48.9563	255063	481687	405979	14349	22835
NIH579	HV	HV	38.4384	1477.51	Female	20.7485	1.692	1234.09	9	1.5	10.176492646264199	75	0.745808	NA	10191	NA	17321	429254	7461	440652	13775	66.3833	303892	472283	448113	19063	9805
NIH585	HV	HV	24.3397	592.422	Male	21.9138	1.85	1385.21	3	1	7.8866163717473503	53	0.768668	32153	8784	136853	17451	594351	2196	427555	11819	65.5781	304947	635013	429751	20059	15496
NIH613	HV	HV	35.9808	1294.62	Female	NA	NA	1189.65	NA	NA	NA	NA	0.782138	21777	388	123121	20684	483974	2095	424434	8271	NA	237581	503938	426529	11305	21598
NIH616	HV	HV	20.7151	429.114	Female	NA	NA	1298.32	NA	NA	NA	NA	0.782768	18214	4503	104240	19307	525531	7510	455708	7282	NA	275435	553066	463218	15750	6602
NIH625	HV	HV	27.1781	738.648	Female	NA	NA	1178.79	NA	NA	NA	NA	0.789084	19798	595	94287	20053	475485	5798	425364	8067	NA	241619	499002	431162	14855	7007
NIH629	HV	HV	33.2192	1103.51	Female	NA	NA	1134.21	NA	NA	NA	NA	0.796091	18324	1059	87349	21669	456912	3751	420830	7981	NA	213872	478356	424581	12404	17405
NIH001	Non-MS	non-MS	48.9452	2395.63	Male	37.6184	1.71	1330.04	NA	NA	NA	NA	0.711662	21750	6090	102011	26915	508313	8590	401704	9800	76.9675	348464	536247	410294	12044	35038
NIH004	Non-MS	non-MS	12.3342	152.134	Female	14.2088	1.436	1220.52	65.444440020000002	4.5	30.190702060276799	46	0.788176	17510	7020	110871	19004	572017	3281	355099	9660	NA	246843	603606	358380	14909	11693
NIH011	Non-MS	non-MS	34.3671	1181.1	Male	27.6235	1.8	1157158	55.2944440099999	3.5	29.786151091047799	42	0.81452	22581	8479	107575	23423	460081	2459	444522	10989	68.0679	203725	495547	446981	15998	10905
NIH015	Non-MS	non-MS	36.1452	1306.48	Male	39.6691	1.758	1169.39	17.983332000000001	1.5	13.255593049480799	53	0.793086	20992	8156	97913	21555	506682	7748	379424	10489	68.8888	230403	540255	387172	14928	11560
NIH018	Non-MS	non-MS	57.1973	3271.53	Male	38.6512	1.687	1324.32	84.733332050000001	4.5	33.014201529277997	38	0.704899	20589	4430	100479	27238	497150	2195	410225	7064	61.142	359141	521093	412420	12449	31667
NIH033	Non-MS	non-MS	46.7534	2185.88	Female	32.0911	1.548	1204437	68.200000020000004	3.5	28.180304733819401	13	0.755674	19872	5680	95907	26070	529369	4763	347471	7192	78.4224	264123	557928	352234	15687	30152
NIH038	Non-MS	non-MS	26.2603	689.602	Female	23.9875	1.66	1097.64	10	1.5	11.324290770143801	57	0.832122	19982	9075	83249	19626	488519	3622	385396	12443	49.0034	176346	524357	389018	14320	7924
NIH039	Non-MS	non-MS	72.1863	5210.86	Female	34.5517	1.685	1164.92	160.89999601	6	46.538000724910098	40	0.760628	22526	7566	108069	25792	483795	3037	368614	8385	52.4097	259993	514417	371651	14671	18855
NIH045	Non-MS	non-MS	46.3123	2144.83	Male	26.6831	1.738	1236.5	296.44998399999901	6.5	61.341568412141498	0	NA	14957	509	84710	20211	432069	47600	267474	11177	63.5526	390091	451329	315074	7574	NA
NIH053	Non-MS	non-MS	36.9918	1368.39	Female	19.4825	1.64	1194266	78.388887999999895	5	37.077498030323397	35	0.8119	20214	6524	87785	22643	526785	307	415192	5881	71.1771	217028	554126	415499	14936	7613
NIH055	Non-MS	non-MS	28.2712	799.263	Male	27.0392	1.671	1222.41	44.550000060000002	3.5	25.5541803140026	56	0.790144	25100	4417	93825	27145	502756	115	439466	4106	67.4951	243465	526303	439581	15024	13066
NIH065	Non-MS	non-MS	56.5123	3193.64	Female	20.6713	1.583	1115177	131.44999999999899	5.5	42.370826396694703	35	0.789415	19259	1265	89087	22199	422866	5348	426520	8373	76.0084	220012	448469	431868	15965	14828
NIH066	Non-MS	non-MS	24.8795	618.987	Female	27.6848	1.524	992876	218.21110801	8	65.5229772948787	41	0.782352	17232	5835	83837	21519	446543	335	300603	9369	54.2927	206236	475841	300938	14094	9861
NIH067	Non-MS	non-MS	48.0548	2309.26	Male	25.8743	1.84	1469.78	43.633332000000003	3.5	26.447987386411999	42	0.764764	26380	NA	110686	30197	596923	8326	476435	12303	57.6914	321893	639276	484761	13028	23852
NIH069	Non-MS	non-MS	50.6877	2569.24	Female	30.8463	1.66	1150.3	70.488888000000003	3	30.208229665705598	57	0.746578	17945	4882	81504	20684	452368	907	381511	6007	59.6145	277142	476373	382418	13116	14370
NIH072	Non-MS	non-MS	32.7973	1075.66	Female	19.2853	1.623	1094425	139.311106	5	41.894356744704801	36	0.78324	22900	6873	108727	19505	486966	1399	337604	9915	72.3707	229508	518194	339003	14440	7720
NIH074	Non-MS	non-MS	44.9233	2018.1	Female	33.5696	1.62	1194.77	82.883332019999898	4	30.814652254012898	24.6	0.753546	19074	7676	95494	19585	494143	11776	363341	10736	48.0161	273729	525194	375117	12639	20726
NIH083	Non-MS	non-MS	41.6959	1738.55	Female	NA	NA	1333.95	NA	NA	NA	NA	0.809148	21874	6347	112523	21402	593611	3928	451950	7875	NA	238511	623484	455878	15651	16076
NIH084	Non-MS	non-MS	63.7151	4059.61	Male	22.0599	1.85	1364.87	175.75	0	0	NA	0.671683	26168	1177	123065	21874	526314	18808	354110	7767	NA	413171	543840	372918	8582	34938
NIH085	Non-MS	non-MS	23.2986	542.826	Male	23.634	1.58	995.122	153.755551999999	0	0	NA	0.746789	NA	4584	86465	17264	375701	43203	299748	9259	NA	219726	400195	342951	10651	32250
NIH087	Non-MS	non-MS	62.063	3851.82	Female	22.0389	1.72	1225431	90.911109999999894	5	35.1277458868067	47	0.742446	19750	2522	106479	22402	514938	5019	365349	10320	57.0131	266707	539448	370368	11668	48908
NIH091	Non-MS	non-MS	59.1753	3501.72	Female	27.2122	1.63	1263.44	18.3	5	28.074749239879502	43	0.788055	23486	7326	93818	17421	546572	3003	416591	7965	66.8517	256713	576068	419594	14205	11067
NIH096	Non-MS	non-MS	47.9507	2299.27	Female	NA	NA	1289.04	NA	NA	NA	25	0.805246	20307	6723	92772	21258	500980	6445	501474	8135	NA	237784	530074	507919	14236	13261
NIH100	Non-MS	non-MS	46.0986	2125.08	Female	23.74	1.48	1241.85	15	4	21.252356982530301	48	0.792709	26513	5298	100073	24810	498934	6549	450706	7582	73.6677	237427	527169	457255	15355	19997
NIH108	Non-MS	non-MS	49.8247	2482.5	Female	29.7888	1.65	1233823	NA	NA	NA	NA	0.663976	14430	2272	88253	18189	421482	10162	365740	8128	NA	395187	443327	375902	11445	19407
NIH114	Non-MS	non-MS	9.05479	81.9893	Male	NA	NA	1107498	NA	NA	NA	NA	0.807331	17894	2017	104045	25264	480612	5418	385718	10214	NA	182955	502981	391136	10138	30426
NIH115	Non-MS	non-MS	60.4575	3655.11	Male	NA	NA	1271295	NA	NA	NA	NA	0.731201	16088	6234	99475	18115	490161	2423	408764	9160	45.1287	323865	518385	411187	12830	17858
NIH121	Non-MS	non-MS	38.9452	1516.73	Female	38.5547	1.6	1120.76	NA	NA	NA	51	0.825085	20442	6589	93709	20852	439448	69987	382416	9455	NA	189895	472315	452403	16823	6142
NIH123	Non-MS	non-MS	55.8493	3119.15	Female	24.3494	1.71	1246777	40.200000000000003	0	0	NA	0.746396	19158	5243	104810	22341	468283	5851	427862	9534	40.932	293746	496876	433713	13816	22442
NIH124	Non-MS	non-MS	59.1562	3499.45	Male	29.3695	1.73	NA	23.5	2.5	17.737845725169599	40	NA	23742	2149	110269	28741	513534	30224	405573	8025	63.3432	NA	530667	435797	6959	58185
NIH125	Non-MS	non-MS	51.8603	2689.49	Male	NA	NA	1390166	NA	NA	NA	NA	0.743695	18723	28534	98301	25985	505926	51829	429576	5919	53.6051	327362	552455	481405	12076	28944
NIH128	Non-MS	non-MS	50.5863	2558.97	Male	19.047	1.76	1684987	192.66666006	7	64.385565659089096	NA	0.553011	17998	939	118773	22225	515244	38638	351317	14901	46.4437	648156	541861	389955	10777	105015
NIH129	Non-MS	non-MS	59.3452	3521.85	Female	25.9249	1.61	1143999	85.15	5.5	35.7970028418124	41	0.801353	25560	9815	103169	24294	469688	18849	393201	10827	61.4176	204295	504697	412050	14367	22957
NIH131	Non-MS	non-MS	67.0548	4496.35	Female	NA	NA	1388.76	NA	NA	NA	52	0.733106	21108	2956	106138	20061	534626	4498	450907	11129	77.6555	331848	562699	455405	13988	38803
NIH133	Non-MS	non-MS	64.1205	4111.44	Male	22.6448	1.66	1663.81	120.444442	5.5	40.336933303027898	29	NA	21686	NA	112151	21899	545312	13659	419564	10272	58.4704	NA	582115	433223	5945	NA
NIH135	Non-MS	non-MS	30.1425	908.568	Male	20.8549	1.49	1265.32	NA	NA	NA	NA	0.688554	22660	528	104403	25777	451396	16602	376000	NA	NA	337939	478638	392602	11952	56139
NIH138	Non-MS	non-MS	30.9233	956.25	Male	NA	NA	1338757	NA	NA	NA	NA	0.776198	18818	2654	86392	17609	592522	9143	414860	8316	49.5857	267917	615137	424003	11645	31700
NIH139	Non-MS	non-MS	38.6027	1490.17	Male	NA	NA	NA	NA	NA	NA	63	0.768621	25515	8954	140992	25694	735722	5676	577137	10822	75.0853	398181	773123	582813	17625	9998
NIH146	Non-MS	non-MS	62.0247	3847.06	Female	35.9258	1.621	1386.74	77.383332100000004	5.5	35.916010072755299	52	0.78106	24836	2534	114472	21649	521892	267	537303	6802	65.3914	278135	545560	537570	14332	25479
NIH147	Non-MS	non-MS	42.3479	1793.35	Female	NA	NA	1358233	NA	NA	NA	48	0.69544	18325	840	90376	19597	449385	1777	475515	7416	50.2296	357776	467277	477292	9636	55888
NIH152	Non-MS	non-MS	53.589	2871.79	Male	36.2963	1.8	1218.43	25.45	2.5	17.437341684031601	43	0.802685	31215	606	118426	22370	552480	12960	389046	8482	56.4125	223866	576010	402006	14442	16548
NIH155	Non-MS	non-MS	44.6849	1996.74	Male	30.4255	1.78	1355.65	0	0	3.3701462002081399	65	0.727573	21213	8121	106450	24478	502633	30862	415871	12631	71.7865	353830	539602	446733	16217	15485
NIH157	Non-MS	non-MS	39.3973	1552.14	Female	18.5965	1.6002	1231.59	9	0	0	NA	0.798472	21712	5617	123677	19972	551595	998	402617	8433	80.3332	232426	579774	403615	14129	15773
NIH158	Non-MS	non-MS	43.6904	1908.85	Female	NA	NA	1216444	NA	NA	NA	62	0.768714	20137	5924	87898	18410	471861	3190	431264	8442	67.4773	257434	500643	434454	14416	23913
NIH161	Non-MS	non-MS	26.9123	724.273	Male	NA	NA	1473.77	NA	NA	NA	34	0.784992	21196	9115	118226	25590	625951	14888	482175	9650	74.7746	305377	659831	497063	15115	11495
NIH164	Non-MS	non-MS	27.3507	748.06	Female	21.0502	1.677	1211787	13.544444	1.5	12.1680712000404	65	0.796574	24023	5545	107299	22392	505530	1816	427812	8209	62.1939	234319	535650	429628	16366	12190
NIH165	Non-MS	non-MS	49.5507	2455.27	Female	NA	NA	1426.16	NA	NA	NA	NA	0.780898	24129	6859	111363	21670	592780	4401	483049	10624	67.4773	292648	626238	487450	15975	19828
NIH168	Non-MS	non-MS	51.6274	2665.39	Female	23.7954	1.64	1239.79	116.13888202	6.5	44.051789670922801	NA	0.782302	24308	5479	104848	25826	482397	946	458956	7392	44.3285	249693	509991	459902	14723	20208
NIH169	Non-MS	non-MS	43.7644	1915.32	Female	NA	NA	1104.19	NA	NA	NA	NA	0.823268	19189	4794	NA	31686	454782	10476	414422	8283	NA	189724	484145	424898	16286	5421
NIH173	Non-MS	non-MS	28.8466	832.125	Male	NA	NA	1460536	NA	NA	NA	70	0.797352	22126	7889	113963	21349	655029	1971	474020	9884	45.086	283759	688571	475991	15769	12215
NIH175	Non-MS	non-MS	55.5205	3082.53	Female	NA	NA	1196.16	NA	NA	NA	52	0.768872	21633	3258	98937	23222	418611	4397	472245	7293	66.7374	255455	443052	476642	13890	21011
NIH181	Non-MS	non-MS	49.7233	2472.41	Female	36.6679	1.59	1186653	81.388887999999895	3.5	33.699002427520199	46	0.7763	21366	5863	86336	31324	450812	197	444791	4041	74.1143	255081	476211	444988	15495	10373
NIH184	Non-MS	non-MS	57.5836	3315.87	Female	31.7817	1.756	1152146	43.888888020000003	3	26.294600790233901	51	0.8077	19929	8444	114809	20462	489581	3621	406677	8694	64.3211	214895	520290	410298	13571	6663
NIH187	Non-MS	non-MS	33.2959	1108.62	Female	32.7442	1.73	1370.75	0	0	2.9397093169909501	77	0.825893	24572	8607	114323	22656	587349	4077	505946	9596	NA	231716	622068	510023	16516	6940
NIH189	Non-MS	non-MS	49.1233	2413.1	Male	26.7857	1.68	1344.91	NA	NA	NA	47	0.769263	21848	5010	99607	22147	536474	2762	467143	9217	50.2132	281566	564684	469905	13983	28754
NIH194	Non-MS	non-MS	39.2055	1537.07	Female	20.7883	1.72	1085.94	42.444443999999898	6.5	46.2584439390277	37	0.737896	15664	5531	84063	17937	407746	16713	346127	9813	44.5716	274185	438471	362840	15381	10444
NIH196	Non-MS	non-MS	53.874	2902.4	Female	NA	NA	1270.15	NA	NA	NA	NA	0.751445	19593	6804	87440	18849	481682	5672	431487	12644	55.6176	302588	517287	437159	16157	13113
NIH197	Non-MS	non-MS	43.537	1895.47	Female	28.3144	1.621	1073449	31.661110010000002	2	18.603747773467902	53	0.789444	20402	4860	82654	20686	451398	258	367746	7892	59.6365	215352	479424	368004	15274	10669
NIH198	Non-MS	non-MS	54.9836	3023.19	Female	27.0438	1.595	1189664	50.411110000000001	6	41.601965402752803	NA	0.776766	21240	6509	110981	22308	438576	3395	451098	9923	55.5189	248070	469597	454493	14589	17504
NIH212	Non-MS	non-MS	69.0192	4763.65	Male	NA	1.83	1381497	247.49999600000001	7.5	70.156893100000005	26	0.678399	20133	4720	98531	21911	466911	2192	441924	9790	45.6582	406493	493090	444116	11669	37798
NIH213	Non-MS	non-MS	49.4411	2444.42	Female	NA	NA	1354.37	NA	NA	NA	50	0.807688	23748	4910	109190	25063	538857	2886	519418	11470	74.8428	246395	571606	522304	16369	14067
NIH215	Non-MS	non-MS	54.7342	2995.84	Female	16.9625	1.71	1218.82	141.77777602	6.5	52.195815043199602	NA	0.748823	19768	435	92931	22530	446610	9192	439249	7195	44.4665	265928	464243	448441	10003	40212
NIH226	Non-MS	non-MS	49.9671	2496.71	Female	NA	1.65	1292.91	9.25	1.5	13.3791197500324	57	0.800399	23359	6741	104584	23717	511974	915	493371	6913	60.2079	241090	540562	494286	14934	16977
NIH231	Non-MS	non-MS	64.5041	4160.78	Male	19.8347	1.65	1566758	NA	NA	NA	NA	0.661502	19326	3750	113659	21251	606775	108424	296416	11760	61.3727	413900	631573	404840	9288	116445
NIH239	Non-MS	non-MS	49.4438	2444.69	Female	19.7122	1.69	1203.9	13.6	2.5	19.630097575811799	50	0.781852	22261	5259	86127	20449	458709	6229	448284	7578	67.0461	242949	486756	454513	15210	19678
NIH240	Non-MS	non-MS	57.7534	3335.46	Male	22.2721	1.58	1100286	36	2.5	23.3764977915068	35	0.781287	21290	7275	88632	21370	352778	994	476800	8099	NA	228562	381845	477794	13693	12085
NIH244	Non-MS	non-MS	22.0575	486.535	Female	31.4739	1.62	1101586	NA	NA	NA	NA	0.852701	18706	5763	101994	18479	529714	6578	374233	8334	NA	152915	558512	380811	14701	9348
NIH249	Non-MS	non-MS	48.9699	2398.05	Female	42.4558	1.55	1248.71	17.894444	2	17.020979877985301	59	0.810486	20657	6667	104039	22727	502650	2942	475143	8338	NA	225325	533980	478085	16325	11323
NIH259	Non-MS	non-MS	50.8384	2584.54	Male	29.3593	1.775	1454.05	NA	NA	NA	NA	0.75011	20738	6308	110547	20978	589036	3396	471239	9748	62.8998	313608	616058	474635	10966	49744
NIH260	Non-MS	non-MS	20.9123	437.325	Female	20.7685	1.645	1393.88	12.083332	1.5	15.5221107673317	65	0.820716	22492	7507	109111	22764	662720	401	448233	8851	65.8868	238840	695346	448634	16268	11061
NIH263	Non-MS	non-MS	24.8986	619.942	Female	22.2063	1.63	1162.82	21.088888000000001	2	16.525982632707802	65	0.802114	23102	6864	91841	21456	516558	10645	371171	10770	69.8819	219962	550901	381816	16709	10145
NIH265	Non-MS	non-MS	21.8301	476.555	Female	23.219	1.59	1193.22	6.1	1.5	12.639237358235301	41	0.789766	20520	6436	109965	22490	505355	3250	403755	7906	65.874	236246	535363	407005	15666	14611
NIH266	Non-MS	non-MS	47.1534	2223.45	Female	NA	NA	1381.01	NA	NA	NA	66	0.740668	23875	3602	119259	24085	545794	1597	454144	6724	61.5679	293001	567129	455741	11009	65139
NIH270	Non-MS	non-MS	46.8603	2195.89	Female	38.1077	1.652	1106.64	10	1.5	14.248772211948101	62	0.781716	14621	4453	71211	17092	448889	183	389677	7551	61.4448	223017	475219	389860	14326	18545
NIH283	Non-MS	non-MS	54.2849	2946.85	Male	34.4783	1.76	1259.88	11	2	12.060285424490599	35	0.757514	28443	5442	105844	20254	499098	11039	415729	9680	75.6447	287426	527613	426768	13393	18078
NIH291	Non-MS	non-MS	66.2767	4392.6	Female	NA	NA	1383257	54.388888090000002	6.5	46.343260106214203	28	0.758134	21956	7089	91932	21156	534147	722	485455	6839	65.5877	321163	562517	486177	14442	13400
NIH293	Non-MS	non-MS	50.2685	2526.92	Female	30.3006	1.665	1343.99	4.5999999999999899	1.5	10.8462734293194	48	0.766418	20447	7445	107935	21945	544658	4052	451209	8133	66.6912	287813	574800	455261	14564	26119
NIH302	Non-MS	non-MS	59.9288	3591.46	Female	51.0915	1.53	1131317	NA	NA	NA	25	0.687923	17430	5789	64359	18418	373765	20937	356814	7550	NA	341464	400508	377751	13404	11594
NIH304	Non-MS	non-MS	71.0411	5046.84	Male	20.7207	1.72	1240681	NA	NA	NA	26	0.758906	16528	1390	93384	16838	447910	3487	468848	7046	42.737	272354	469225	472335	12879	26767
NIH308	Non-MS	non-MS	71.6137	5128.52	Female	NA	NA	1462.95	36.000000010000001	2.5	21.110926362316899	36	0.690283	21137	NA	104291	21628	534513	13209	430179	7512	43.9085	375984	566459	443388	8403	NA
NIH311	Non-MS	non-MS	25.3973	645.021	Female	NA	NA	1416057	4	2	12.0312232614703	59	0.774718	25212	5317	118208	21242	608910	14834	445123	8407	54.8451	255487	637088	459957	14454	63525
NIH318	Non-MS	non-MS	66.4137	4410.78	Female	NA	NA	1242.07	NA	NA	NA	69	0.805411	22770	7318	94344	21637	488548	760	480970	8341	70.1785	226065	518643	481730	14436	15628
NIH322	Non-MS	non-MS	59.3753	3525.43	Female	NA	NA	1371.18	NA	NA	NA	58	0.785353	22832	6739	106637	26716	559609	2211	485885	8550	62.938	268927	588765	488096	13867	25392
NIH325	Non-MS	non-MS	50.0986	2509.87	Female	37.7176	1.51	1252.13	54.7777760399999	0	0	24	0.776528	21804	6751	91200	21648	494156	5909	440345	10767	58.4925	255494	526064	446254	14390	24323
NIH326	Non-MS	non-MS	69.9836	4897.7	Male	26.8408	1.75	1180439	187.40555003	6.5	52.155116830810798	30	0.707844	19392	4606	98424	22430	466113	6916	336827	10080	50.9008	305786	491824	343743	11025	39086
NIH329	Non-MS	non-MS	33.5808	1127.67	Female	23.1133	1.58	1111161	8.1666659999999904	1.5	11.640992598316201	66	0.77606	24964	6772	103271	20430	495234	2914	333897	10060	61.6787	223755	525517	336811	13451	25078
NIH335	Non-MS	non-MS	40.1452	1611.64	Male	25.0234	1.708	1447.88	NA	NA	NA	47	0.790443	NA	5626	129977	27788	588949	7972	519625	8366	68.2913	284077	616867	527597	13926	19335
NIH338	Non-MS	non-MS	45.063	2030.68	Female	NA	NA	1136.48	NA	NA	NA	67	0.790098	21667	5790	99520	21433	477026	1015	391299	8127	48.1923	221344	505620	392314	14677	17207
NIH339	Non-MS	non-MS	58.3808	3408.32	Female	40.6629	1.73	1195095	122.27221803	6	45.114304449572003	NA	0.72048	17279	4476	81657	19607	461511	6580	367217	8244	37.6188	297028	487245	373797	13014	37025
NIH348	Non-MS	non-MS	30.6247	937.87	Male	NA	1.85	1218069	6.6	1.5	10.706755258372199	68	0.737337	25994	7914	114307	33570	467310	3868	393625	8913	75.8043	304660	500634	397493	16497	15282
NIH354	Non-MS	non-MS	56.6932	3214.11	Female	37.2536	1.58	1150.21	32.361108010000002	2.5	20.462905744114199	47	0.742691	19824	5433	95302	22397	467153	6775	356265	7879	50.7486	255930	491214	363040	10749	40030
NIH355	Non-MS	non-MS	64.2438	4127.27	Female	37.494	1.58	1089.03	24.450000060000001	1.5	15.636049790282501	67	0.801129	17965	5865	95677	21510	475491	638	368762	8075	63.5903	203697	503053	369400	13622	12879
NIH362	Non-MS	non-MS	34.6767	1202.47	Male	29.5295	1.7526	1478.3	31.500000010000001	2	20.389394461073099	53	0.696257	19950	2674	126667	21174	542806	6652	460195	9273	NA	378378	562431	466847	7678	NA
NIH373	Non-MS	non-MS	39.8164	1585.35	Female	24.792	1.73	1204.94	33.372222000000001	2	16.876593660498798	75	0.812533	21799	8240	104284	22536	518196	5583	420276	11492	55.7751	210676	553191	425859	15263	15210
NIH379	Non-MS	non-MS	44.4137	1972.58	Female	30.8044	1.58	1086.64	76.166664040000001	4	31.739300466743501	40	0.791298	20632	6488	94059	23376	454602	1048	375206	7978	60.4922	212988	483604	376254	14536	13796
NIH389	Non-MS	non-MS	41.7973	1747.01	Male	36.6093	1.79	1257.95	3.0000000400000002	2	12.1580573237107	56	0.79863	20238	5509	102618	19431	551691	1410	422639	8342	52.9529	240205	580585	424049	15043	13108
NIH398	Non-MS	non-MS	23.3178	543.72	Female	NA	1.64	1155743	16.7	1.5	12.824238542190599	56	0.8138	25559	7098	116116	22756	527723	5260	372807	12522	71.7815	195317	562477	378067	15134	19882
NIH436	Non-MS	non-MS	46.9781	2206.94	Female	NA	NA	1370.92	NA	NA	NA	NA	0.778785	20522	5041	100163	25147	560319	6854	475704	6567	67.8	276955	585091	482558	13164	26312
NIH443	Non-MS	non-MS	48.9233	2393.49	Female	38.7517	1.62	1289.24	41.827776	2.5	23.6617470910919	48	0.782411	22149	3137	114825	24326	493844	1175	492092	7542	65.7695	238165	515449	493267	10926	42359
NIH455	Non-MS	non-MS	65.7178	4318.83	Female	19.7266	1.6	1160846	78.8	5.5	36.458115184194703	48	0.737861	21025	5335	83275	21742	414879	1294	415299	7335	53.7678	278337	439950	416593	12401	25966
NIH462	Non-MS	non-MS	51.6301	2665.67	Female	NA	NA	1208.49	NA	NA	NA	NA	0.80615	21511	6009	75826	23549	532690	2263	408264	8282	61.8808	217211	563700	410527	16719	17056
NIH470	Non-MS	non-MS	59.4219	3530.96	Female	30.1546	1.45	1268.81	46.1	3.5	27.0499909869202	34	0.744825	19762	4028	98427	22502	488297	4397	429226	7329	66.6809	273127	511416	433623	11762	50641
NIH474	Non-MS	non-MS	32.0795	1029.09	Female	31.5886	1.65	1319774	NA	NA	NA	53	0.804448	19448	9612	101288	21458	580032	13943	433010	9341	61.2361	244831	614737	446953	15752	13253
NIH479	Non-MS	non-MS	66.863	4470.66	Male	22.9606	1.698	1381.11	66.700000040000006	3.5	30.816927515998799	28	0.737719	21765	2822	100469	21796	553345	25170	418889	7844	64.121	306969	574813	444059	10802	55271
NIH480	Non-MS	non-MS	57.9288	3355.74	Female	32.5944	1.63	1203415	36.644444	3	24.744783303380299	45	0.805922	21854	9727	121620	24503	513350	13653	411792	7720	56.9776	221807	544414	425445	13617	11749
NIH488	Non-MS	non-MS	48.0082	2304.79	Male	23.3576	1.71	1365352	15	1.5	10.6239831304632	50	0.788869	25062	8621	112290	23655	548309	8956	485637	8314	64.2232	274125	582491	494593	17247	14143
NIH494	Non-MS	non-MS	57.7973	3340.52	Male	21.7086	1.855	1352.61	136.79999601	5.5	43.342267668103702	4	0.676642	19833	2841	93187	22335	492649	30621	370936	8794	72.0755	354174	513677	401557	9393	NA
NIH501	Non-MS	non-MS	18.4849	341.693	Male	21.4963	1.8225	1437.23	117.6	6	45.003053357101201	46	0.781085	21836	8949	137856	20847	690816	80081	316224	7951	33.4835	292633	726291	396305	18575	21997
NIH508	Non-MS	non-MS	60.737	3688.98	Female	22.8207	1.73	1464181	49.00000008	3	23.553248848240202	69	0.769845	23254	6741	110927	26445	573040	1659	521625	9006	59.7929	308999	603909	523284	15122	27989
NIH510	Non-MS	non-MS	38.2521	1463.22	Female	40.7712	1.62	1276.2	15.4	1.5	13.817187897355	48	0.789157	21258	5624	96429	20085	548340	3086	426396	8615	64.2698	258942	577638	429482	15059	10135
NIH514	Non-MS	non-MS	24.3699	593.89	Female	31.746	1.68	1010.07	21.038888020000002	2	13.3133028490738	61	0.738957	19236	8240	96289	20142	396776	3372	310082	9944	55.8449	257442	432942	313454	17982	6229
NIH524	Non-MS	non-MS	49.3507	2435.49	Female	28.1065	1.56	1244361	54.7	3.5	23.890279046001002	38	0.791042	22180	7075	91211	24173	514219	1355	438472	8011	63.2265	244405	544515	439827	15210	15614
NIH531	Non-MS	non-MS	49.9233	2492.33	Male	27.6235	1.82	1520.8	50.33333202	3	21.744862387748199	47	0.775863	25352	8628	113456	22909	633819	3841	503420	11443	54.1155	316842	672671	507261	18781	24025
NIH538	Non-MS	non-MS	57.2685	3279.68	Female	25.6519	1.68	1298654	29.4888879999999	3.5	23.7350467535063	40	0.771948	23440	6757	118995	23646	514766	4002	449044	14021	78.5592	269354	549448	453046	13904	26806
NIH541	Non-MS	non-MS	35.9315	1291.07	Female	36.5106	1.65	1268667	37.449998000000001	3	25.328069736398799	49	0.819713	28346	7714	117675	20574	550004	4342	454321	8041	72.1463	222532	581280	458663	15521	6192
NIH546	Non-MS	non-MS	42.3452	1793.12	Female	26.079	1.65	1326.76	30.4	2	15.021745156103	48	0.803927	18984	7778	100146	19134	532843	3173	499035	9628	57.3432	244137	564410	502208	14161	16005
NIH547	Non-MS	non-MS	58.5836	3432.03	Male	34.8064	1.805	1317968	34.050000009999899	3.5	22.946779636348602	38	0.78516	38612	8985	119231	20020	534443	4176	456316	11766	68.3716	268592	574324	460492	19130	14560
NIH549	Non-MS	non-MS	62.3863	3892.05	Female	42.5974	1.67	1320.13	56.944443999999898	3	26.780552576163199	46	0.757346	24078	4341	110385	22280	547395	2962	425064	7492	61.5015	290712	571773	428026	12545	29624
NIH550	Non-MS	non-MS	64.2466	4127.62	Female	25.7657	1.66	1044946	46.300000099999899	3	25.593586310375802	38	0.795544	13702	5463	80265	18355	233967	10317	560747	7686	40.7652	194512	260236	571064	13120	19134
NIH556	Non-MS	non-MS	75.6986	5730.28	Male	NA	NA	1278950	295.07220799999902	8	74.905325599999898	NA	0.615704	18106	1760	87625	19776	413959	8860	342202	11463	40.9288	422321	436392	351062	9210	69175
NIH559	Non-MS	non-MS	45.0356	2028.21	Female	33.3135	1.64	1275.07	24.1	2	21.637902351799202	44	0.803383	23036	7045	106939	24469	557009	2357	434594	9473	64.7863	237435	587420	436951	13893	13265
NIH571	Non-MS	non-MS	47.6932	2274.64	Male	27.8395	1.8	1253.11	26.222221999999899	2.5	19.942747538606799	53	0.804724	22455	8501	98980	23074	534320	1936	438101	10206	61.1999	234153	568368	440037	15341	10548
NIH573	Non-MS	non-MS	54.6932	2991.34	Female	NA	1.58	1227562	63.888888000000001	6	39.775186907726898	28	0.778331	22087	9316	116516	26066	506839	5302	408508	10702	66.0488	258146	541639	413810	14782	13967
NIH574	Non-MS	non-MS	15.3068	234.3	Female	32.0533	1.753	1230.68	15	3	19.720408136401701	29	0.817388	20697	7693	90175	23019	586910	5656	379495	9706	68.1961	220444	620790	385151	16481	4292
NIH575	Non-MS	non-MS	53.8192	2896.5	Female	35.4733	1.727	1177.68	79.611109999999897	5.5	38.046109635268301	37	0.824439	25749	6269	93281	24844	483504	3463	455051	8921	76.6485	194331	512410	458514	13716	12424
NIH577	Non-MS	non-MS	74.3671	5530.47	Female	17.0651	1.71	1051.33	168.10000004	6	47.062237517646601	45	0.758095	20943	4885	98762	24982	387243	33517	349531	9610	62.5932	210272	413961	383048	12223	44050
NIH578	Non-MS	non-MS	60.126	3615.14	Female	26.8871	1.65	1132543	116.155552	5	32.855871709768898	44	0.7957	24047	8582	96064	19256	494762	3739	372069	8493	65.5663	215538	525356	375808	13519	15841
NIH580	Non-MS	non-MS	20.8466	434.58	Female	27.7941	1.635	1410.76	67.2	3.5	23.466192989905	61	0.775183	19876	4887	107741	23709	655414	286	409904	7213	60.7737	304657	683404	410190	15890	12505
NIH581	Non-MS	non-MS	34.4712	1188.27	Male	18.642	1.8	1203566	255.58888400000001	6.5	58.859115371657602	NA	0.723587	22423	2319	103322	19774	458167	79581	307956	12025	53.5157	269874	483348	387537	10837	62807
NIH583	Non-MS	non-MS	40.4384	1635.26	Male	25.1938	1.674	1501915	44.1	4	23.737286596933	65	0.755342	24608	444	96920	33903	567437	163	550544	442	85.2768	353891	583752	550707	15429	13565
NIH587	Non-MS	non-MS	40.6164	1649.7	Female	23.473	1.692	1059.95	40.044443999999899	3	23.817447279360898	53	0.787078	19417	3036	85765	19248	463095	150	343214	8570	61.7566	213801	490903	343364	16202	11886
NIH588	Non-MS	non-MS	50.7288	2573.41	Male	29.1253	1.896	1380.99	67.888888030000004	6	43.842218008287098	31	0.749223	23225	5554	96243	29151	557594	27076	423645	7160	64.3584	320034	583952	450721	13644	26288
NIH589	Non-MS	non-MS	56.0466	3141.22	Female	30.0119	1.669	1089.5	160.84444400000001	6	48.244274640358498	33	0.763189	23198	5867	110761	20106	431079	3887	368582	9039	73.4118	233029	459025	372469	13040	24976
NIH590	Non-MS	non-MS	39.0685	1526.35	Male	25.0489	1.751	1349.31	47.877775999999898	2.5	25.2913679692888	48	0.797124	23156	NA	104650	25300	536952	5460	487565	11751	67.8477	258728	582545	493025	18948	15015
NIH591	Non-MS	non-MS	38.9151	1514.38	Male	27.985	1.752	1318.47	45.25	2	16.976751771747299	66	0.758701	29499	6572	115791	18892	533630	12115	422945	9247	57.7636	294595	565262	435060	15813	23550
NIH592	Non-MS	non-MS	26.7562	715.892	Female	28.7253	1.673	1042714	23.266666000000001	2	12.5858338314961	52	0.8348	27834	7376	91112	22303	491191	7985	340018	10570	59.2424	165292	522455	348003	13318	6964
NIH597	Non-MS	non-MS	55.4685	3076.75	Female	31.0103	1.588	1191.51	83.538888	4	31.1163250095824	35	0.782673	27948	5549	96288	23759	491736	2583	409807	8089	55.6062	240274	520170	412390	14796	18672
NIH600	Non-MS	non-MS	41.7178	1740.38	Female	NA	NA	1249.27	NA	NA	NA	NA	0.781704	22473	1631	103397	23415	510730	7299	434122	8115	NA	259179	535140	441421	14664	13532
NIH603	Non-MS	non-MS	42.0384	1767.22	Female	NA	NA	1114116	NA	NA	NA	NA	0.833135	20611	336	112507	21148	460462	445	440608	8880	NA	183198	487156	441053	15486	2709
NIH604	Non-MS	non-MS	52.3945	2745.19	Female	NA	NA	1163.28	NA	NA	NA	NA	0.797145	24399	5390	114881	19312	401330	16468	476122	10581	NA	210221	434716	492590	17415	25757
NIH605	Non-MS	non-MS	51.8849	2692.05	Female	NA	NA	1111578	NA	NA	NA	NA	0.805813	23714	2362	97604	23850	410492	15042	445575	7767	NA	190862	435107	460617	14486	24992
NIH606	Non-MS	non-MS	55.0356	3028.92	Male	NA	NA	1109.44	NA	NA	NA	NA	0.766174	19062	865	84962	21870	419362	6017	402832	8049	NA	243142	441178	408849	12902	16275
NIH607	Non-MS	non-MS	60.0849	3610.2	Female	NA	NA	1019.23	NA	NA	NA	NA	0.816198	16610	413	72005	27648	300677	19351	492374	7721	NA	171068	320171	511725	11360	16269
NIH612	Non-MS	non-MS	52.0027	2704.28	Female	NA	NA	1170.27	NA	NA	NA	NA	0.771196	19227	1476	109064	22134	470611	3290	408399	8038	NA	231671	490819	411689	10694	36092
NIH614	Non-MS	non-MS	35.6	1267.36	Female	NA	NA	1148.71	NA	NA	NA	NA	0.793611	21534	378	118951	21202	481965	1444	407523	8564	NA	213494	502660	408967	11753	23586
NIH615	Non-MS	non-MS	35.6877	1273.61	Female	NA	NA	1162319	NA	NA	NA	NA	0.78729	19421	544	115855	21045	439127	3658	452495	8294	NA	227207	458929	456153	11753	20030
NIH622	Non-MS	non-MS	49.8932	2489.33	Male	NA	NA	1363.01	NA	NA	NA	NA	0.725142	17956	1911	96464	21169	580481	7882	379586	8028	NA	326978	600911	387468	10491	47657
NIH631	Non-MS	non-MS	58.726	3448.75	Male	NA	NA	1225.02	NA	NA	NA	NA	0.798747	18402	628	105235	21462	544463	3699	407710	8173	NA	221508	567075	411409	13811	25032
NIH636	Non-MS	non-MS	50.3534	2535.47	Female	NA	NA	1105.02	NA	NA	NA	NA	0.75414	16072	1672	105162	21367	400332	4660	404623	7312	NA	267483	424059	409283	14743	4198
NIH637	Non-MS	non-MS	50.5205	2552.33	Female	NA	NA	1100283	NA	NA	0	NA	0.814492	17677	728	85310	22800	440591	3911	428466	7817	NA	198684	463795	432377	14743	5427
NIH639	Non-MS	non-MS	48.1699	2320.34	Female	NA	NA	1309.08	NA	NA	NA	NA	0.758237	23880	645	131559	22117	499918	3538	467785	8217	NA	293989	521270	471323	12490	22498
NIH640	Non-MS	non-MS	23.6384	558.772	Female	NA	NA	1125.41	NA	NA	0	NA	0.807039	21304	7302	99929	22370	477067	2560	398620	8055	NA	210889	507066	401180	14642	6271
NIH641	Non-MS	non-MS	23.7918	566.049	Female	NA	NA	1095347	NA	NA	0	NA	0.789553	21079	5381	94784	22167	457593	6879	373098	8250	NA	219185	484857	379977	15078	11328
NIH642	Non-MS	non-MS	52.9973	2808.71	Female	NA	NA	1113.07	NA	NA	NA	NA	0.786305	19306	1850	96417	21938	411231	24789	417806	7755	NA	202031	432617	442595	11781	35827
NIH643	Non-MS	non-MS	72.8932	5313.41	Female	NA	NA	1193.94	NA	NA	NA	NA	0.761361	26633	1426	NA	NA	475807	64694	348428	7238	NA	260883	495895	413122	11424	24037
NIH644	Non-MS	non-MS	52.4932	2755.53	Female	NA	NA	1263	NA	NA	NA	NA	0.743107	21294	2182	107636	22415	506157	20688	389141	8177	NA	281226	528716	409829	12200	43230
NIH645	Non-MS	non-MS	52.7507	2782.63	Female	NA	NA	1219836	NA	NA	0	NA	0.733153	20505	1892	110201	22437	487315	22228	362682	7888	NA	280548	509416	384910	12200	44962
NIH646	Non-MS	non-MS	47.6	2265.76	Female	NA	NA	1224.62	NA	NA	NA	NA	0.755774	18891	5699	97431	19563	477194	5040	411289	10846	NA	290223	509206	416329	15467	8860
NIH003	MS	training	63.6219	4047.75	Female	25.6488	1.566	1186.89	215.84999603	6.5	54.5359018269641	46	0.77389	20020	5206	98932	22674	478973	7425	408012	7208	42.5477	239387	503088	415437	11701	28981
NIH005	MS	training	34.5699	1195.08	Male	25.1487	1.72	1369.08	228.194444129999	5.5	52.851510509953997	19.8	0.709798	17562	1505	80702	20690	498233	47190	408113	8433	55.717	350727	516468	455303	8297	46584
NIH007	MS	training	67.1288	4506.27	Female	30.8673	1.541	1104.63	198.80555200000001	6.5	50.266509130162298	47	0.741262	16735	2816	85392	19733	457312	1090	338475	6944	57.9715	260371	479258	339565	12186	25440
NIH008	MS	training	34.9863	1224.04	Male	32.8548	1.742	1199.66	54.95	3	19.975339852504199	45	0.777833	20788	6058	94353	24056	485993	2610	418285	6064	63.4405	255587	512238	420895	14123	10938
NIH009	MS	training	46.3589	2149.15	Female	38.6651	1.625	1005.9	80.338888080000004	5.5	32.608624235777199	57	0.739426	17942	3352	75194	18366	376389	8124	335439	8213	59.0432	243675	400225	343563	12271	18436
NIH012	MS	training	66.2219	4385.34	Female	27.1381	1.598	1247.3	188.04444002	6	48.8897256269519	41	0.672556	15698	609	77830	18511	460947	14057	348147	6282	37.9529	362274	476675	362204	8837	46147
NIH013	MS	training	60.9562	3715.65	Female	27.9683	1.732	1138.13	166.222216	5	40.225120109197398	51	0.748749	17459	4407	101010	20352	475538	17203	334853	8862	61.3997	263577	500117	352056	11310	22379
NIH014	MS	training	60.1726	3620.74	Female	23.2658	1.683	1369.14	104.066664	4	34.474229633454598	48	0.737074	21957	4124	96834	26963	532671	101	453733	4012	56.7139	336541	555322	453834	14515	23441
NIH016	MS	training	40.1616	1612.96	Male	26.2963	1.8	1311.4	187.82777601999899	6.5	60.294367445426403	15	0.651057	19010	1199	106749	20269	500239	4868	328934	9331	71.4431	403437	519991	333802	9222	54166
NIH021	MS	training	55.2986	3057.94	Female	19.314	1.617	1256.29	78.777776000000003	5	37.270076628078499	49	0.775624	18722	4604	93245	23160	531332	12323	406518	8831	49.3471	259665	555565	418841	10798	22215
NIH026	MS	training	68.7699	4729.29	Male	27.9255	1.88	1445.41	215.74444201	6	52.6670101751603	41.4	0.690877	26084	3020	90394	NA	414656	17946	541023	10411	60.9037	411072	439633	558969	11546	35738
NIH029	MS	training	45.6849	2087.11	Female	23.0701	1.61	1230.05	138.12222	5.5	45.017905015812801	66.599999999999895	0.773291	18810	6547	83719	19596	504559	19276	397128	9423	36.3813	253366	534782	416404	14253	25498
NIH032	MS	training	65.9425	4348.41	Male	28.4737	1.752	1288.73	173.283332	5.5	46.341600828059804	29	0.632514	16758	525	93057	17854	442308	11768	344163	8741	56.6695	402843	459207	355931	7633	70746
NIH035	MS	training	39.4767	1558.41	Male	26.927	1.66	1065.13	216.166664	6.5	61.470353756765498	17.399999999999899	0.664604	15210	1450	82220	17844	372801	26733	285308	9173	43.4758	284079	395849	312041	12425	73162
NIH036	MS	training	60.1178	3614.15	Male	29.5738	1.797	1170.67	211.73332801000001	6.5	50.787860246052702	43	0.788885	19011	5960	85843	20965	484033	3655	407640	8592	44.6245	230280	512229	411295	13644	16866
NIH037	MS	training	64.5589	4167.85	Female	25.8547	1.636	1226.06	213.266663999999	6.5	55.163450140631703	25	0.660836	15816	588	76551	16615	444710	15580	332495	9253	58.634	351196	462149	348075	7598	64639
NIH046	MS	training	65.1205	4240.69	Male	23.5479	1.82	1323.73	358.59999199999902	8	76.019038072400605	30	0.708053	18193	947	66982	26218	490466	36332	390698	7489	58.0644	349560	510241	427030	11339	36899
NIH047	MS	training	43.2384	1869.56	Female	39.0047	1.664	1272.07	99.433331999999893	4.5	36.425126898922201	52	0.759345	18660	4698	94450	22015	515614	843	428421	5146	51.7433	280023	536676	429264	11218	26107
NIH048	MS	training	65.8904	4341.55	Male	32.3697	1.789	1473.18	182.35555202	6.5	52.690083735791902	32	0.703336	21792	3597	102772	23891	519472	8385	482922	9626	75.1179	401775	544836	491307	12141	35265
NIH050	MS	training	46.0658	2122.05	Female	45.4961	1.792	1184.85	91.905554100000003	5.5	36.255068532774402	63	0.806452	24928	9112	100609	26109	521440	1553	399552	8929	58.1972	220297	554421	401105	14940	9029
NIH052	MS	training	34.2767	1174.89	Female	31.0447	1.774	1310.58	144.91110800000001	6	48.023234806636196	50	0.75136	26481	3351	114877	28766	530126	23759	408015	8257	57.689	281206	552939	431774	11205	44656
NIH056	MS	training	65.4849	4288.28	Female	26.4876	1.651	1144.44	161.49999800000001	6	41.427508070731101	44	0.757871	19345	5529	92111	21570	472369	6969	364416	7580	50.7315	251986	495955	371385	10477	25117
NIH058	MS	training	24.6027	605.295	Female	38.1002	1.645	1172.61	108.494444	4	35.061152337590897	51	0.816164	21489	5834	95476	24709	519251	7733	400987	7994	63.8329	207095	548320	408720	15241	8473
NIH060	MS	training	58.6055	3434.6	Female	31.0418	1.645	1345.88	205.92222000000001	7	62.920581312963101	49	0.751881	20015	3098	97257	25644	515486	2126	469724	7454	NA	308457	540096	471850	14058	25482
NIH061	MS	training	60.8822	3706.64	Male	30.216	1.8	1397.54	74.727776000000006	4	30.467571879964002	53.4	0.773662	22337	4798	105909	27770	609452	4685	433986	13795	64.8916	298230	642553	438671	14508	18087
NIH063	MS	training	65.8219	4332.52	Female	30.6931	1.67	1241.72	189.04444000000001	5.5	45.228187250386704	36	0.681886	20787	885	94629	20830	466349	2286	358526	9204	65.8603	325333	485902	360812	9464	69677
NIH064	MS	training	58.1699	3383.73	Male	25.5882	1.72	1358.27	40.9	2.5	20.796468421913598	49	0.749519	23385	7162	93817	24478	544006	7613	441352	6750	57.765	316338	569085	448965	11167	23884
NIH068	MS	training	62.5644	3914.3	Female	16.771	1.718	1202.42	182.611108	6.5	49.206030297970202	26	0.754889	21990	933	98214	20632	489585	9637	385676	7608	62.8846	265310	512378	395313	14252	29415
NIH070	MS	training	43.2521	1870.74	Female	30.1491	1.595	1273.16	126.21111000000001	5.5	45.953478574657602	32	0.741801	18024	3345	87305	20817	483067	5218	435981	4270	63.6265	300581	503236	441199	12554	28149
NIH071	MS	training	64.2795	4131.85	Male	25.1129	1.807	1479.82	125.383332	5	40.394467388779503	35	0.640369	19560	1032	109462	23412	535736	2982	389794	8328	66.6553	472909	554858	392776	9762	59281
NIH073	MS	training	34.2521	1173.2	Female	24.7784	1.592	1242.15	145.80555200000001	6	45.032155189460603	58.2	0.75487	21076	970	100646	24124	522159	6376	385429	9766	80.6558	267616	545857	391805	12962	36872
NIH075	MS	training	27.389	750.16	Female	29.0463	1.645	1336.42	49.822220029999897	4.5	31.2476629451197	46.2	0.782598	23002	5246	106424	27461	578214	1463	438977	6812	60.9006	273859	605437	440440	15165	16681
NIH076	MS	training	64.8	4199.04	Male	25.1231	1.78	1376.55	89.35	6.5	39.135280020360298	53	0.765815	21044	4368	105830	21383	536388	6081	486784	7703	38.7183	290771	561316	492865	12857	31596
NIH077	MS	training	42.0247	1766.07	Male	29.4547	2.01	1695.53	6.0000000199999901	0	0	NA	0.730877	24803	5563	135496	22042	637974	5629	566200	8435	NA	424562	667396	571829	15424	31744
NIH078	MS	training	28.5644	815.924	Female	23.6774	1.626	1379.6	NA	NA	NA	NA	0.8106	22852	6909	121926	21927	602915	4315	480797	7947	NA	241306	633190	485112	15419	19989
NIH079	MS	training	59.8247	3578.99	Female	26.4332	1.72	1340.28	81.727776000000006	3.5	33.384354358649198	NA	0.747601	24716	5675	124821	20183	534112	13653	425006	8463	NA	322892	563332	438659	15082	15392
NIH080	MS	training	71.3041	5084.28	Female	24.0796	1.56	1040.85	184.305554	5.5	40.444160183744899	23	0.736762	17613	3251	77333	17928	388713	7639	350001	7976	60.1593	243173	409220	357640	9280	30819
NIH081	MS	training	46.3452	2147.88	Male	NA	NA	1507.35	NA	NA	NA	58	0.786148	23050	5566	129480	22175	604130	3749	548376	8013	NA	289853	632877	552125	15168	32497
NIH089	MS	training	38.2466	1462.8	Female	NA	NA	1253.73	NA	NA	NA	NA	0.739647	19695	1274	98839	21374	473863	6733	423633	8755	50.5605	286553	496952	430366	13060	39859
NIH090	MS	training	35.8164	1282.82	Female	18.9899	1.65	1242.42	1.0000000200000001	1	7.04331791335985	NA	0.783802	19284	6282	94573	19379	521144	379	421995	8798	57.7772	248641	551441	422374	15217	19969
NIH093	MS	training	32.6301	1064.73	Male	20.9322	1.83	1273.48	74.677775999999895	4.5	30.705830428734	52	0.720721	25743	642	93259	28709	450964	3023	436409	11067	56.4533	335816	478391	439432	15718	19840
NIH094	MS	training	31.6521	1001.85	Female	17.0392	1.57	1211.31	0	0	2.0919419282701699	61	0.768797	19837	6783	98313	19916	412310	1316	486609	9258	NA	271879	443324	487925	14973	8179
NIH095	MS	training	50.1589	2515.92	Male	NA	NA	1375.14	NA	NA	NA	55	0.773079	20959	6503	112478	22198	518600	3187	512524	8239	NA	288585	547378	515711	14036	23462
NIH097	MS	training	40.3178	1625.53	Female	22.0428	1.601	1199.84	12.75	2	17.908268686554599	56	0.788619	17735	7231	92664	19333	510078	324	404996	8507	49.1299	245400	540896	405320	15080	8223
NIH098	MS	training	79.5425	6327	Male	26.2122	1.805	1495.14	115.14999603	5.5	40.176094929375402	42.6	0.668564	20127	978	104083	20044	547720	16067	416374	9975	48.5723	431933	567155	432441	8482	63610
NIH099	MS	training	35.3507	1249.67	Female	22.4866	1.73	1317.19	0	0	3.2582660330389501	52	0.744136	20269	3069	103410	22982	550650	1500	408147	3290	72.9203	307838	570522	409647	13513	29183
NIH103	MS	training	50.5589	2556.2	Male	NA	NA	1466.96	NA	NA	NA	63	0.709512	20065	7730	110259	25084	529587	25992	451020	12202	56.4684	407196	563815	477012	14296	18938
NIH106	MS	training	58.9616	3476.48	Female	25.6973	1.76	1157.86	125.04444211000001	5	35.316434872781798	49	0.753719	22265	5263	96796	17759	490546	4397	352123	8355	63.173	264403	516182	356520	12018	20756
NIH107	MS	training	63.5123	4033.82	Female	33.6088	1.65	1219.81	128.22777600000001	6.5	47.181161795283799	67	0.702984	19173	4704	103781	19263	395609	16086	417463	11911	64.0581	317623	423959	433549	11735	44680
NIH109	MS	training	52.5315	2759.56	Female	21.5571	1.7	1450.63	45.027776000000003	3	24.595263939037601	50	0.745638	20463	3658	102979	25661	542137	890	518592	2208	70.4782	351243	562163	519482	14160	17742
NIH111	MS	training	25.2493	637.528	Female	NA	NA	1247.14	NA	NA	NA	NA	0.798812	18254	8139	105717	19748	522224	4637	435401	9689	NA	243362	556190	440038	16138	7547
NIH113	MS	training	30.8411	951.173	Female	23.2926	1.545	1169.26	5	1	10.143328040882301	36	0.726551	17250	6038	77104	17681	432355	13848	364878	14584	NA	294497	470798	378726	17821	25235
NIH116	MS	training	20.6795	427.64	Female	NA	NA	1316.22	NA	NA	NA	62	0.800287	25000	5708	112650	23222	541288	3255	477055	8139	71.9895	256245	573046	480310	17911	6621
NIH117	MS	training	49.4877	2449.03	Male	18.843	1.65	1160.9	155.12221600000001	5.5	45.2221904558509	44	0.754804	20865	5351	91088	22221	469169	8130	371453	10305	66.1408	266787	496670	379583	11845	17861
NIH118	MS	training	63.9479	4089.34	Female	20.4897	1.59	1083.58	111.455547999999	5	38.994515014823001	31	0.715365	17678	750	81155	21238	415146	7234	332532	7517	54.9923	283647	435390	339766	11977	24778
NIH122	MS	training	31.6219	999.946	Female	NA	NA	1261.4	NA	NA	NA	52	0.784003	25166	1361	103810	21706	423715	9882	533893	7777	55.6339	248490	445167	543775	12314	23968
NIH126	MS	training	38.5233	1484.04	Female	28.9306	1.75	1277.45	6.8888879999999899	2	15.6862138774068	58	0.746925	20276	5249	102730	20131	494084	4970	428710	7763	NA	304211	520476	433680	13380	19079
NIH127	MS	training	45.6027	2079.61	Female	23.6244	1.62	1231.68	140	7	58.0487373628687	50	0.747417	24122	3551	97085	23838	492612	17774	386492	8155	NA	289813	516309	404266	11991	21288
NIH130	MS	training	43.7479	1913.88	Male	30.5065	1.857	1463.81	21.9	1.5	13.0304387427623	83	0.799561	22508	9965	83467	21604	561522	4675	565410	10792	49.919	282042	600321	570085	18042	11363
NIH132	MS	training	60.7644	3692.31	Female	21.3995	1.59	1057.59	207.54444000999899	7	61.257472869907197	39	0.742296	16591	3471	90559	22128	418739	10101	331003	10945	35.4193	250483	443944	341104	10789	22063
NIH137	MS	training	64.2192	4124.1	Female	21.6712	1.58	1057.53	226.98888400000001	6.5	54.259391922144196	42	0.734138	17061	4398	91154	20039	408655	10649	334543	8052	52.6802	253447	431183	345192	10078	27711
NIH140	MS	training	53.937	2909.2	Female	NA	NA	1251.62	20.5	1.5	10.766528917946999	NA	0.764781	26363	5325	103425	22877	458251	5751	463295	11414	73.0602	275320	488171	469046	13181	19086
NIH141	MS	training	32.6932	1068.84	Male	NA	NA	1177.29	8.6	1.5	13.976992946245399	45	0.736558	18534	3836	98556	18961	443980	15719	384145	8338	NA	280002	467280	399864	11126	30147
NIH142	MS	training	63.1096	3982.82	Male	24.1517	1.82	1166.24	187.21110802000001	6	49.088674876514403	37	0.721428	21138	2927	96621	26296	461733	6179	350598	8882	62.0752	287071	484578	356777	11036	37810
NIH143	MS	training	38.3342	1469.51	Male	27.0409	1.805	1346.19	38	3	20.138306279619499	68	0.722653	22041	1870	103917	30510	506982	1246	445827	3344	71.8304	356346	525757	447073	13561	17016
NIH144	MS	training	56.2904	3168.61	Female	26.782	1.7	1220.92	15.583332	2.5	0	NA	0.770607	18135	1405	86022	21698	461149	2838	453562	7867	53.7429	255565	484447	456400	14026	24504
NIH145	MS	training	56.1726	3155.36	Male	23.1206	1.914	1338.81	177.42222000000001	6.5	49.725665045755001	34	0.716383	18060	5046	106396	21371	518815	19874	397934	7602	43.6506	321158	541296	417808	9833	58552
NIH148	MS	training	46.4959	2161.87	Female	44.0907	1.899	1450.55	87.355552099999898	5	35.924304653352401	40	0.74157	26249	5434	130618	23354	554446	18987	476062	8373	55.9758	320758	580634	495049	12381	54108
NIH149	MS	training	44.463	1976.96	Female	29.5158	1.69	1276.63	10.15	2	13.7548137291015	71	0.798004	22783	6396	106811	22035	526039	3116	457500	9991	73.2189	249318	558141	460616	15715	8557
NIH150	MS	training	44.2959	1962.13	Male	25.8131	1.7	1277.58	107.67222	6	48.425421079222303	41	0.767294	25339	5792	118773	21197	535461	6952	411444	7330	62.2224	276116	561883	418396	13300	21185
NIH151	MS	training	69.6795	4855.23	Male	34.3103	1.86	1353.95	236.68888003999899	7.5	63.673398757188203	42	0.659277	17355	1904	90508	19959	480590	3674	384758	12650	55.0492	402877	504200	388432	9056	58446
NIH153	MS	training	73.2685	5368.27	Female	26.5966	1.62	1247.46	136.58888400000001	6	40.896239186071497	58.2	0.770034	21475	5755	96069	20073	523652	1659	406536	9210	51.6025	262332	552396	408195	13779	24542
NIH156	MS	training	39.2822	1543.09	Female	31.4438	1.605	1172.91	43.794444079999899	2.5	25.3200616088752	48	0.720215	18120	2156	96720	22272	477466	6792	338427	8054	78.6416	302673	499531	345219	11855	25490
NIH159	MS	training	68.9233	4750.42	Female	36.0511	1.51	1151.91	165.14444202000001	6	48.486167657757001	50	0.750355	17831	6189	89997	20490	471626	3525	362375	8574	63.6727	256601	498442	365900	12053	30968
NIH162	MS	training	75.0986	5639.8	Female	38.2105	1.59	1209.39	190.29999799999899	6.5	55.060312995313097	32	0.743068	20803	5067	91250	20282	490658	15591	368307	7681	48.9959	278640	514760	383898	11354	32091
NIH167	MS	training	33.3589	1112.82	Female	24.8586	1.622	1318.67	NA	NA	NA	NA	0.813411	27103	7864	103633	NA	592686	9882	424501	13916	80.748	236790	638235	434383	NA	9259
NIH171	MS	training	49.5945	2459.62	Female	29.9027	1.66	1262.24	58.28888808	3.5	28.237922705036102	61	0.796074	25926	10341	98581	24363	550766	2611	415718	9452	70.9375	243434	586508	418329	15949	13970
NIH174	MS	training	48.1589	2319.28	Male	28.8347	1.74	1193.86	97.705554000000006	4.5	38.222561042548698	45	0.763322	18895	2959	100469	18448	488674	7542	393270	8330	52.6902	241872	510485	400812	10522	40687
NIH176	MS	training	47.2356	2231.2	Male	38.3804	1.788	1397.82	56.088888009999899	3.5	26.690701363317899	52	0.683582	20026	4151	96476	21069	531544	1540	399881	7733	61.562	395273	554105	401421	10677	47023
NIH177	MS	training	48.5973	2361.69	Male	26.0245	1.75	1287.25	115.433331999999	4.5	36.581269177406803	49	0.731338	26731	3348	102585	16488	518114	10324	387605	9491	54.001	297252	543487	397929	12534	48583
NIH178	MS	training	57.2932	3282.51	Male	19.3348	1.72	1535.01	232.566664	7	66.512364423579101	29	0.690927	20564	3291	117082	20026	622983	18925	394264	10709	51.8313	406187	647393	413189	10410	68244
NIH179	MS	training	62.2877	3879.75	Male	25.9667	1.805	1530.58	251.26666410000001	6.5	60.6873441812224	18	0.677053	NA	2156	90399	21931	541610	20301	453075	8410	54.0181	374234	562910	473376	10734	NA
NIH180	MS	training	41.4959	1721.91	Male	24.9797	1.72	1226.98	18.100000000000001	2	15.9529316997367	66	0.746066	19091	7028	90938	19533	483774	20892	381602	9161	79.9206	302881	512915	402494	12952	8692
NIH185	MS	training	65.1041	4238.55	Male	31.0641	1.72	1390.21	35.15	3	26.302518692540598	38	0.735576	20236	4654	95502	20064	470693	11548	517341	8358	NA	327978	493715	528889	10010	39626
NIH186	MS	training	63.0986	3981.44	Female	18.7668	1.69	1128.9	89.288888	4	35.4895164817734	55.8	0.796925	21697	10450	87148	20877	478955	18594	366223	9874	51.3923	211750	514834	384817	15555	17502
NIH188	MS	training	66.4274	4412.6	Male	25.4387	1.78	1367.11	15.50000002	1.5	13.877935072061501	33	0.770428	22123	5210	100261	22004	552389	1014	473050	7461	57.7569	290570	579197	474064	14137	23281
NIH190	MS	training	55.0986	3035.86	Male	23.3011	1.77	1271.7	204.94443999999899	7	64.0969830152588	29	0.733577	18936	4073	91120	16855	448470	26239	434611	8412	38.4202	292465	472040	460850	11085	46346
NIH193	MS	training	38.5726	1487.85	Female	20.8858	1.665	1214.01	37.288888020000002	2	17.569999645373301	47	0.749832	21475	5714	103678	24199	521146	5428	356018	9884	53.9707	274473	548858	361446	12114	29234
NIH199	MS	training	45.0082	2025.74	Male	22.2819	1.66	1355.92	243.77777599999899	7.5	71.377081899999894	NA	0.744154	18597	7687	104328	13473	528972	6091	442667	9771	51.0656	327559	560257	448758	13827	19348
NIH202	MS	training	52.6575	2772.82	Female	20.7812	1.6	1015.54	63.144444	3.5	29.006301097318101	90.6	0.761353	18705	5966	88965	21032	424647	3965	317955	9564	49.4954	222847	451267	321920	11090	19510
NIH203	MS	training	69.726	4861.72	Male	22.4611	1.82	1452.15	117.80000002	6.5	44.2661845909889	61	0.750614	26765	7535	121011	25071	553607	2733	501048	10893	78.115	337347	586220	503781	14185	24798
NIH205	MS	training	70.263	4936.89	Male	27.3246	1.71	1245.43	155.45555400000001	6.5	47.535037149131298	47	0.724331	19690	4347	81959	31090	471789	26279	376746	9411	62.9406	316977	499082	403025	13535	26350
NIH206	MS	training	44.874	2013.67	Male	34.1537	1.77	1404.71	112.144443999999	6.5	50.687508676156	23	0.751155	20592	5401	116699	25909	507032	19365	502878	8697	NA	316747	532912	522243	11782	32808
NIH207	MS	training	36.063	1300.54	Female	22.038	1.68	1078.12	18	0	0	NA	0.773428	22962	6626	92091	22492	453476	853	348261	9044	69.9891	232096	484733	349114	15587	12176
NIH208	MS	training	43.7096	1910.53	Female	NA	NA	1219.15	326.78332202000001	8	70.456663648975805	25	0.71363	17348	6811	98835	20452	390071	18507	428001	12506	NA	330552	423512	446508	14124	18575
NIH209	MS	training	68.663	4714.61	Female	31.4009	1.57	1138.12	NA	NA	NA	36	0.716321	17754	5153	90903	20401	411451	24461	349217	13136	81.0797	294410	441580	373678	11840	28450
NIH211	MS	training	53.8137	2895.91	Female	NA	1.7	1073.21	159.522222	6.5	52.8037943924543	41	0.75283	19168	5757	82615	19890	354191	6084	420028	7935	62.0589	236412	381836	426112	13953	28854
NIH214	MS	training	31.737	1007.24	Female	32.0531	1.638	1216.65	25.672222000000001	2	18.322599197025301	76	0.782594	20036	4256	96000	21909	505896	1226	421038	5260	68.1275	240904	529880	422264	14468	23603
NIH217	MS	training	37.8082	1429.46	Female	24.7358	1.754	1189.39	41.877776079999897	0	0	NA	0.758838	19004	5588	93427	20190	NA	51346	597682	7611	55.5431	235891	NA	NA	11461	50945
NIH220	MS	training	44.7342	2001.15	Female	22.5528	1.65	1433.62	10	1.5	12.917564787964601	55	0.785193	23855	6864	117201	25321	557728	11920	524296	9211	69.8836	288533	589453	536216	15650	19418
NIH227	MS	training	29.9342	896.059	Male	NA	NA	1199.88	NA	NA	NA	33	0.764594	19892	5264	100957	20050	472532	6122	410613	10144	46.8596	258920	500687	416735	12747	23540
NIH229	MS	training	45.6986	2088.36	Male	NA	1.8	1419.24	28.044443999999899	2	18.7248409524273	59	0.779286	23407	7517	124859	25786	587071	155	486957	8680	NA	291526	618881	487112	15613	21720
NIH230	MS	training	47.0685	2215.44	Female	25.7091	1.67	1184.18	34	2	16.472843184494799	58	0.780599	19160	5228	93924	22356	518921	9373	371066	7782	59.4294	243261	543931	380439	12000	16549
NIH232	MS	training	69.2959	4801.92	Female	28.4287	1.55	1227.56	140.33333202	6.5	53.132897632221201	21	0.725646	17940	2352	83808	19386	447876	32142	390180	8286	47.1529	299472	468450	422322	9936	37314
NIH233	MS	training	51.1014	2611.35	Female	NA	NA	1296.8	10.5	1.5	0	NA	0.808285	17372	2556	96333	20198	287417	121246	620260	6989	54.4163	219018	306676	NA	9714	29597
NIH234	MS	training	36.4082	1325.56	Female	32.4467	1.58	1237.03	56.19444403	6.5	51.1060225097063	23	0.760474	20470	5575	90988	19747	476704	10557	424352	8660	63.5565	274463	505822	434909	14883	21838
NIH235	MS	training	57.7507	3335.14	Female	29.3028	1.55	1244.64	161.99999600000001	7	61.9629237033176	36	0.721482	17098	1852	76826	20464	445267	11411	420500	8094	37.2268	304139	466078	431911	10865	42517
NIH238	MS	training	60.8685	3704.97	Male	34.7647	1.765	1438.55	33.894444	3.5	27.825017302110101	24	0.672092	18972	3795	114923	20833	488145	55229	395865	13349	78.3461	423663	515744	451094	10455	48050
NIH241	MS	training	57.189	3270.59	Female	NA	NA	1275.49	NA	NA	NA	42	0.748857	23049	5139	105809	21197	509975	24282	388373	14953	75.6993	282918	542502	412655	12435	37411
NIH243	MS	training	49.5041	2450.66	Female	26.7969	1.6	1295.91	98.605553999999898	5.5	43.7459993448836	30	0.689984	18531	4007	93337	19697	403904	21564	446507	8584	NA	333470	426084	468071	9589	68281
NIH245	MS	training	44.2274	1956.06	Female	NA	NA	1177.56	NA	NA	NA	32	0.806673	28356	6900	97603	20216	520210	5679	394304	8809	64.8649	212526	549920	399983	14001	15128
NIH246	MS	training	60.4877	3658.76	Male	22.535	1.78	1513.46	78.688885999999897	3	25.850319783712401	59	0.745161	22858	5689	113519	22300	574166	2398	521465	10711	57.0742	340822	603906	523863	13340	44866
NIH247	MS	training	37.137	1379.16	Female	30.9375	1.6	1192.87	62.522219999999898	4.5	29.895254963220498	39	0.755204	18694	4057	92473	18927	496988	23967	357801	7409	64.5942	255019	519089	381768	10635	36989
NIH250	MS	training	56.7096	3215.98	Male	30.2844	1.773	1467.61	47.394444	3	23.066888079962499	40	0.709491	20492	4591	99832	22666	569918	2427	443882	8819	60.1567	399175	594948	446309	11620	27180
NIH254	MS	training	68.2219	4654.23	Male	22.816	1.807	1275.12	220.76666401	6.5	54.523246133463402	34	0.716393	20408	1621	97539	20649	506434	5671	380989	8396	53.1271	309360	526824	386660	10373	52272
NIH261	MS	training	53.737	2887.66	Male	26.0292	1.79	1485.44	24.7944440099999	2.5	24.5923357759144	36	0.692302	22835	1803	104281	28460	523387	9992	475178	7187	61.4907	399364	543202	485170	10825	57703
NIH262	MS	training	53.8575	2900.63	Female	32.3931	1.636	1269.58	236.966656	6.5	50.873222422347901	51	0.752432	18784	6063	105140	20755	513098	7864	406901	9658	59.6838	290864	540507	414765	11688	23444
NIH264	MS	training	58.5096	3423.37	Male	26.3101	1.66	1415.66	58.083331999999899	3	29.4245631373728	40	0.713426	24035	8314	105536	NA	522793	13290	439518	12652	59.9303	361858	557159	452808	13400	43832
NIH267	MS	training	38.9699	1518.65	Female	NA	NA	1293.33	NA	NA	NA	62	0.804281	24522	6511	101683	25600	545813	40109	416992	13235	71.3599	246728	583096	457101	17537	6401
NIH273	MS	training	45.863	2103.42	Female	NA	NA	1122.04	12.5	2	13.2695097757629	44	0.796514	20173	6634	93462	20772	NA	9399	627624	7877	59.9867	218441	NA	NA	14756	9878
NIH274	MS	training	58.7945	3456.8	Female	20.5868	1.56	1218.63	143.744438	6.5	51.208334633775102	42	0.752734	20533	4940	82920	19374	444074	8129	437860	9643	45.4372	267137	471313	445989	12656	34188
NIH275	MS	training	34.4548	1187.13	Female	32.3424	1.601	1239.73	18.194444000000001	2	17.781888575617099	52	0.740677	20013	5797	95574	20599	514067	1570	378732	5317	64.116	296671	537934	380302	12753	24819
NIH276	MS	training	49.2301	2423.61	Male	21.751	1.714	1431.99	55.894444010000001	3	27.442964205097301	45	0.694779	20016	3955	110408	26601	533160	1531	441501	2556	57.1462	400437	551886	443032	12215	36637
NIH279	MS	training	65.9616	4350.94	Female	17.4667	1.5	1361.37	247.816664019999	6.5	60.195545791563099	28	0.681421	15584	1065	64037	15393	525906	49849	335619	8002	53.4832	370927	542196	385468	7223	62775
NIH282	MS	training	51.2822	2629.86	Female	24.3865	1.62	1189.12	174.33333002000001	6.5	51.246595233176102	40	0.781163	19106	7744	91568	19295	516522	6097	376420	9175	57.1504	242388	546376	382517	12935	17834
NIH284	MS	training	58.4849	3420.49	Female	NA	NA	1143.24	NA	NA	NA	NA	0.725413	13271	2147	63968	20763	NA	34709	521044	7740	43.9569	269274	NA	555753	9079	44645
NIH285	MS	training	60.3808	3645.84	Female	27.5729	1.683	1207.76	90.9000001	4	32.0904696818587	60	0.758164	19975	4295	90341	22698	465989	1655	419950	7787	67.75	278866	494077	421605	16006	13214
NIH286	MS	training	53.5753	2870.32	Male	25.2447	1.85	1384.96	240.622218	8	72.871677599999899	33	0.719521	22869	3960	110126	24458	450240	153139	371604	5381	39.3249	342310	471768	524743	12187	46144
NIH288	MS	training	39.8466	1587.75	Male	25.4716	1.77	1118.32	29.9888879999999	2	17.351718659693301	63	0.750927	18386	7032	84773	19188	459788	9619	341336	8263	51.1977	264709	488822	350955	13739	13835
NIH290	MS	training	64.5425	4165.73	Male	24.2574	1.73	1378.35	222.63333202000001	7	65.165637252195296	33	0.742626	24133	3782	128262	26759	553341	18840	429113	6623	47.7963	300347	575649	447953	11903	54405
NIH292	MS	training	27.9726	782.467	Female	20.8303	1.66	1248.05	5	1.5	11.952441398324799	59	0.791611	32394	7563	112633	25295	537230	2950	414717	9520	80.2747	245197	570306	417667	15993	14883
NIH294	MS	training	70.5753	4980.88	Male	28.7268	1.71	1213.29	270.22777200000002	6.5	54.335935420412	24	0.708627	17377	2051	78987	19014	473063	30753	337436	8298	53.5842	299881	491581	368189	8169	53639
NIH295	MS	training	57.811	3342.11	Male	33.2939	1.727	1208.94	137.62777399999899	6	46.474621391811503	45	0.747341	16443	5517	80376	17552	504440	9579	361997	9591	40.1223	281185	531917	371576	12369	24266
NIH296	MS	training	56.2904	3168.61	Male	23.3842	1.86	1350.3	221.311107999999	7	64.341747082678197	51	0.797914	30619	6834	112003	23392	556817	5448	483077	9181	51.2386	256808	588898	488525	16066	16068
NIH297	MS	training	41.0356	1683.92	Female	25.87	1.689	1217.59	37.200000000000003	3	26.154845853227901	30	0.724876	23754	2115	97837	20822	492937	39127	332439	8830	71.3091	301777	511038	371566	7156	33212
NIH298	MS	training	65.9973	4355.64	Female	22.71	1.62	1268.52	199.64444	6.5	52.579635721705202	30	0.736452	19092	2162	93633	21217	494440	15643	405902	7986	50.1007	282943	512661	421545	8073	51374
NIH299	MS	training	57.8466	3346.23	Male	32.6896	1.887	1330.83	79.277776000000003	6.5	45.442164376051899	45	0.734507	20608	3589	97568	23900	580811	9448	359510	9805	57.3596	304483	608544	368958	14339	48842
NIH300	MS	training	51.9288	2696.6	Female	NA	NA	1289.23	NA	NA	NA	20	0.667347	19135	1812	104552	18927	426315	44733	370543	7910	50.7699	335204	445089	415276	9052	NA
NIH301	MS	training	58.7644	3453.25	Female	24.9121	1.72	1291.59	168.9	6.5	52.386421666299	52	0.742517	20671	6214	109779	22887	525117	2888	404378	7820	62.1533	312623	551764	407266	12613	19941
NIH305	MS	training	56.1288	3150.44	Female	28.1608	1.66	1176.35	133.93333200000001	6.5	49.030799713699203	26	0.713066	15037	2193	90866	18489	477214	7533	336553	8657	49.4045	275807	494727	344086	6663	61727
NIH306	MS	training	62.6767	3928.37	Female	29.3071	1.575	977.951	203.57221999999899	6.5	61.310987905868899	38	0.722831	15820	3964	66066	20632	335730	2851	344878	8144	43.5702	225105	359164	347729	11326	45953
NIH309	MS	training	67.9068	4611.34	Female	25.252	1.613	1334.04	258.27777400999901	6.5	65.367745759258895	27	0.670283	15246	2165	88614	18344	539459	20638	313871	8757	43.6776	362795	559672	334509	9291	77059
NIH310	MS	training	52.0247	2706.56	Female	19.6986	1.59	1142.83	11.5	2	13.9122221201564	43	0.781369	17659	6379	90803	20014	493718	1689	370819	7878	56.7519	227490	520466	372508	12491	22369
NIH313	MS	training	67.8822	4607.99	Female	31.7787	1.62	1276.81	42	3	23.377103068642501	42	0.764124	18217	2347	90952	18545	274679	7599	NA	7970	58.7137	259517	295957	NA	10961	41651
NIH316	MS	training	67.7315	4587.56	Male	30.6767	1.81	1494.57	120.62222	6	47.431393344280004	47	0.752324	25962	6418	128507	24477	560812	3877	529316	10289	52.9955	331676	591207	533193	13688	38492
NIH317	MS	training	72.4301	5246.12	Female	35.225	1.65	1114.45	141.799996179999	6	50.741619330659901	NA	0.675342	16272	603	78806	18595	375922	19433	337329	10646	53.334	296964	395872	356762	8701	64851
NIH321	MS	training	55.2356	3050.97	Male	38.6692	1.79	1328.91	63.316666120000001	3.5	25.655515831050899	45	0.770589	25593	5779	106577	24304	541771	4443	447066	10097	45.5202	278188	572536	451509	14889	26679
NIH324	MS	training	41.1397	1692.48	Female	NA	NA	1276.77	NA	NA	NA	59	0.785287	20541	6913	109451	23138	563977	1188	407216	9067	67.881	254313	594229	408404	14272	19826
NIH328	MS	training	46.4575	2158.3	Male	26.4502	1.981	1363.36	53.65	2.5	19.555679514463201	46	0.755694	24804	6684	110011	22854	574175	13931	412131	9080	65.2447	308363	604218	426062	14279	24713
NIH330	MS	training	45.8329	2100.65	Male	23.1067	1.81	1419.58	82.988888000000003	6.5	42.229722420288397	56	0.753957	20650	5786	123032	22544	589029	4817	449391	8381	58.326	317213	616094	454208	12898	32064
NIH331	MS	training	70.863	5021.57	Female	25.9472	1.66	1111.52	138.427775999999	6.5	51.822676665519197	43	0.739009	20515	5068	97518	20429	455976	2020	338035	8493	70.7305	258747	481370	340055	11833	31351
NIH334	MS	training	51.2027	2621.72	Female	18.4617	1.715	1394.84	196.44443999999899	6	48.145523839236702	30	0.695454	19349	1688	96535	21555	546098	2050	400285	7920	46.3779	369213	567713	402335	12007	55580
NIH337	MS	training	47.3397	2241.05	Female	NA	1.71	1296.57	279.18888601999902	8	70.060069308369805	47	0.770928	18951	6557	105747	18984	547954	1714	420641	7679	42.599	275321	577209	422355	15019	21688
NIH340	MS	training	46.3863	2151.69	Female	19.659	1.59	1380.98	50.0611099999999	3	24.440111407091401	62	0.816374	24576	8597	105117	26667	608042	497	486140	8956	57.1237	242153	640760	486637	15165	11431
NIH342	MS	training	30.2575	915.518	Female	25.2092	1.69	1281.23	4.25	1.5	11.8966374873307	40	0.803069	21545	8088	104601	22034	581178	2429	411850	10290	62.4715	238123	614639	414279	15083	14191
NIH343	MS	training	56.5014	3192.4	Male	29.1421	1.88	1572.98	117.47777600000001	6	44.143125079979498	37	0.760825	23889	6523	113059	23456	629419	6916	530930	8892	50.6754	334701	658919	537846	14085	41517
NIH345	MS	training	51.5068	2652.96	Male	26.7782	1.79	1293.04	241.099996	6	51.964116898177203	20	0.775907	24961	3245	102703	NA	447756	43053	489170	7978	75.6984	272600	471058	532223	12079	17162
NIH349	MS	training	64.5644	4168.56	Male	27.7148	1.89	1518.96	182.70555203000001	7	66.6286494	31	0.719477	21510	4513	93628	27696	562474	4674	501811	7427	34.4378	362926	586372	506485	11958	63177
NIH350	MS	training	50.4986	2550.11	Female	19.0311	1.7	1221.99	15.11111	1.5	9.2164538737255395	55	0.767569	20019	6327	104161	22257	504651	5172	401201	7830	60.8262	255050	531587	406373	12779	28978
NIH351	MS	training	18.2137	331.739	Female	25.9146	1.64	1298.76	16.338888000000001	1.5	10.1420078665244	62	0.830057	21347	7738	98435	21854	620238	2723	423486	7901	60.5562	214566	651836	426209	15959	6149
NIH352	MS	training	70.9397	5032.44	Female	33.0211	1.65	1087.64	201.52777599999899	6.5	59.292796802277003	40.200000000000003	0.767014	17441	6785	87301	18649	444515	12917	347741	9572	43.0629	235773	473581	360658	12709	17633
NIH353	MS	training	54.1123	2928.14	Female	23.9127	1.752	1265.75	96.188888000000006	5.5	39.272317594081002	51	0.783447	19531	7142	93116	20257	506870	1206	451140	10639	53.0347	260027	539305	452346	14654	14075
NIH356	MS	training	32.4712	1054.38	Female	NA	NA	1290.9	1	0	2.9784248869290999	67	0.757838	28514	6614	124412	23367	533114	5674	409843	8771	70.6065	268135	562776	415517	14277	44472
NIH357	MS	training	61.9781	3841.28	Female	24.341	1.68	1196.06	128.36666399999899	5.5	43.848634411486103	19	0.714275	24713	4371	98468	18668	443026	30247	352693	10944	61.7416	294145	471376	382940	13035	47600
NIH361	MS	training	44.5836	1987.69	Female	18.2927	1.64	1212.66	211.755544009999	0	0	NA	0.726546	16601	821	82649	15212	483185	11949	365598	8898	56.3472	298530	503510	377547	10606	33078
NIH363	MS	training	66.7753	4458.95	Female	21.2219	1.604	1149.22	183.14444	6	47.934084751860901	43	0.768045	17047	5367	90478	18688	492019	14330	349258	8353	43.8997	241882	519066	363588	13327	24686
NIH365	MS	training	73.8	5446.44	Male	25.4703	1.78	1302.11	114.31110801	6	41.945062012637699	40	0.714375	20627	4961	115244	21897	473730	3443	428450	7002	53.8954	333248	498301	431893	12608	38666
NIH366	MS	training	50.1014	2510.15	Female	19.6462	1.55	1080.89	198.41110800000001	6.5	54.153288823078398	27	0.770614	17314	3467	79645	15392	479942	4661	325362	8431	61.4208	229391	502924	330023	11084	18550
NIH367	MS	training	43.0932	1857.02	Female	37.3899	1.778	1302.23	153.88888800000001	6.5	52.847492306738602	NA	0.785715	19425	560	104838	19192	297192	60720	NA	7841	45.6574	216240	316710	NA	11117	62808
NIH368	MS	training	38.8384	1508.42	Female	22.1065	1.72	1086.38	30.388888040000001	3	23.3779378528832	53	0.763058	20841	4420	88017	25738	423691	1632	379085	6100	67.0015	243452	448250	380717	14039	13956
NIH369	MS	training	43.2877	1873.82	Male	NA	NA	1291.93	NA	NA	NA	53	0.783016	19545	7504	104356	21753	516045	1519	461819	9219	60.1928	266903	548267	463338	15499	13426
NIH370	MS	training	54.5479	2975.48	Male	19.6629	1.78	1350.51	354.833324	7.5	72.619856477028193	35	0.682825	16655	3935	80402	16661	496422	8391	397641	5398	51.4167	399610	516129	406032	10374	28737
NIH371	MS	training	71.4822	5109.7	Female	24.7934	1.65	1038.75	192.67777602000001	6	51.7114682509986	37	0.765455	16152	5848	87489	18016	428224	7246	332219	9838	52.0243	222948	455653	339465	11743	20686
NIH372	MS	training	60.1726	3620.74	Female	23.6336	1.69	1266.07	190.78888802	6	46.629073519270797	31	0.697635	21053	3499	90206	21294	477164	19937	364331	8234	73.8562	343774	498987	384268	10090	39041
NIH374	MS	training	32.2466	1039.84	Female	24.9259	1.745	1209.88	10.8	1.5	11.2025070252676	60	0.804308	21599	7425	107256	24678	532607	1128	407623	9592	56.8928	220924	564368	408751	14744	15840
NIH377	MS	training	57.2219	3274.35	Female	23.0146	1.64	1152.9	107.344444	5.5	41.898978231257303	46	0.77346	19081	5559	94089	19963	481495	4771	378013	9492	51.3152	245986	508936	382784	12390	15191
NIH378	MS	training	56.0082	3136.92	Male	26.2966	1.85	1398.85	199.28333203	6.5	57.575176103055597	21	0.757364	20442	4972	90943	20271	572974	9352	449501	8009	74.2432	306899	600585	458853	14630	32512
NIH381	MS	training	58.3808	3408.32	Female	21.9723	1.7	1265.31	248.733328	6.5	57.156310091976898	18	0.71394	20019	3231	96705	19312	498897	11202	372324	7948	48.1308	303465	519829	383526	9753	58489
NIH382	MS	training	36.4329	1327.35	Female	24.5181	1.68	1139.55	28.0222219999999	2	15.1737357254248	59	0.829986	27257	6476	112742	26238	506367	2326	406908	9391	75.7518	187596	536580	409234	14346	6144
NIH383	MS	training	31.0356	963.209	Male	24.1776	1.74	1466.18	150.05555200000001	6.5	47.666185047125403	51	0.768687	22634	7085	111736	21308	617272	10461	469951	7474	69.7944	305369	646619	480412	14788	33777
NIH387	MS	training	66.9562	4483.13	Male	27.4713	1.66	1609.3	62.811107999999898	3.5	30.403356770948101	39	0.674252	30916	2348	116048	18792	556232	45121	458688	9228	60.9516	413393	581262	503809	13454	NA
NIH390	MS	training	43.5123	1893.32	Male	25.4654	1.86	1373.71	208.77777599999899	7.5	65.120641495048801	47	0.774877	30090	7520	118608	19820	568668	3875	462147	7816	62.2996	287731	598434	466022	14430	21523
NIH391	MS	training	58.5479	3427.86	Male	27.4902	1.78	1160.6	160.03888601	6	49.628588464809503	10	0.66894	19607	5496	85355	27459	400082	9935	337674	9180	67.8147	353333	428765	347609	14007	30897
NIH393	MS	training	66.2082	4383.53	Male	29.3658	1.77	1201.41	128.27777613000001	6	49.146593751786497	46	0.694243	20251	3404	90343	19116	421989	4260	387734	7123	50.2357	305968	442074	391994	9558	61371
NIH395	MS	training	61.9397	3836.53	Female	20.3659	1.57	1272.11	129.71110802000001	6	45.854831020913799	48	0.77864	22050	5876	103402	24189	487017	5874	470216	7451	49.0961	254690	514428	476090	14084	26905
NIH401	MS	training	44.5479	1984.52	Female	24.2412	1.727	1279.07	291.88888400000002	6.5	67.6586248534188	24	0.764773	19633	4774	87410	19372	506434	11236	434379	9751	50.5656	259344	532583	445615	11624	41528
NIH403	MS	training	60.1425	3617.12	Male	NA	1.75	1231.57	206.07777200999899	7	64.250936503855797	28	0.754629	21116	5103	108838	21253	492194	16885	396252	7924	45.2366	264968	516238	413137	11017	37223
NIH404	MS	training	52.5068	2756.97	Female	22.173	1.66	1074.36	302.59999199999902	6.5	65.913422174348696	17	0.759146	21730	3473	88418	20613	435851	34778	320601	9039	56.8071	227078	460220	355379	11857	31687
NIH405	MS	training	52.3507	2740.59	Male	35.1054	1.89	1688.28	17.588888019999899	2	15.284165580582799	50	0.734415	23568	6493	121881	20556	665237	1192	541333	8533	55.5177	436387	697376	542525	17113	11996
NIH406	MS	training	27.8877	777.722	Female	NA	1.56	1026.81	NA	NA	NA	NA	0.689328	15029	1071	65184	18328	364572	26349	301047	8137	NA	274764	380411	327396	6631	44236
NIH410	MS	training	46.8	2190.24	Male	29.991	1.76	1323.1	NA	NA	NA	64	0.760286	21472	5017	112601	21185	524903	1924	452526	7701	55.4609	282775	551483	454450	13862	34391
NIH411	MS	training	36.2055	1310.84	Male	25.2943	1.88	1345.78	103.638887999999	4.5	39.230312388405402	45	0.696835	24083	855	113206	23942	494982	12779	409516	9819	69.0991	357731	515491	422295	9835	50262
NIH413	MS	training	69.411	4817.88	Female	26.545	1.56	1275.73	36.538888	2.5	22.376091090822701	52.2	0.753461	22672	9558	108015	25224	516998	6016	406779	7918	62.8248	294669	548416	412795	13942	19847
NIH414	MS	training	51.8932	2692.9	Female	19.6641	1.68	1261.34	142.938887999999	5.5	42.3625355634016	46	0.70918	18831	1333	85585	20366	501801	9227	361663	7897	58.3169	336113	523624	370890	12593	30709
NIH415	MS	training	49.6384	2463.97	Male	28.3554	1.84	1342.37	14.1	1.5	13.7789080486953	59	0.706958	31431	4623	117377	23719	522236	5195	396488	8243	72.5736	345486	547315	401683	12213	47885
NIH418	MS	training	54.6932	2991.34	Female	31.8764	1.67	1260.83	56.938887999999899	3	25.6160838111348	46	0.74476	17971	3934	102054	20568	536342	6173	373420	7177	61.0659	283098	559426	379593	11973	38717
NIH420	MS	training	61.2192	3747.79	Male	31.9073	1.71	1238.01	69.594443999999896	3.5	29.6830842391781	52.2	0.672959	22618	1329	108242	21094	435600	26140	352334	10076	48.229	317323	454653	378474	7648	87555
NIH421	MS	training	50.926	2593.46	Female	NA	NA	1288.88	NA	NA	NA	NA	0.735134	20434	2672	130402	NA	328080	32163	565977	7443	42.842	292028	349359	598140	11164	49353
NIH422	MS	training	51.2274	2624.25	Male	25.3786	1.781	1397.34	106.16110813	5	32.686644416706102	50	0.756915	25885	6002	114329	26746	549221	7823	472125	8172	53.2322	306033	577718	479948	14323	33639
NIH423	MS	training	28.9342	837.191	Female	23.4375	1.6	1354.38	18.399999999999899	1.5	14.976515745897499	83	0.765546	19520	5800	109788	21332	585817	7896	417677	7676	58.4024	275623	611265	425573	11972	41916
NIH426	MS	training	58.3808	3408.32	Female	29.5159	1.694	1184.73	156.51110800000001	5.5	44.066582101384498	25	0.730894	20639	2678	84401	22452	484773	18671	342695	7151	55.2085	279484	504549	361366	9947	39335
NIH427	MS	training	54.6493	2986.55	Female	31.0686	1.536	1159.58	64.088887999999898	4	32.115665739489899	48	0.740613	22864	3890	91032	23437	473607	13828	347925	8990	65.9731	271224	497046	361753	10559	29555
NIH429	MS	training	38.5945	1489.54	Male	NA	NA	1739.55	NA	NA	NA	NA	0.77608	24999	4265	131664	22896	NA	18227	536121	7199	NA	366047	NA	554348	16370	23473
NIH430	MS	training	59.5205	3542.7	Male	31.2341	1.83	1320.95	199.89999800000001	6.5	55.0599759278346	31.8	0.721305	18203	2537	89627	18457	537905	13437	379520	8977	48.6153	322293	559850	392957	10431	45848
NIH431	MS	training	29.4329	866.294	Male	21.4508	1.73	1316.14	NA	NA	NA	NA	0.770656	18040	6033	103871	15661	567672	5863	413593	7967	64.4827	287142	594837	419456	13165	14708
NIH432	MS	training	39.411	1553.22	Male	NA	NA	1365.84	NA	NA	NA	NA	0.790314	22252	7903	122137	22250	581648	6086	459742	8643	NA	273337	613615	465828	15421	13060
NIH433	MS	training	58.3205	3401.29	Female	33.1488	1.7	1370.98	49.555554000000001	3	25.843496403118198	46	0.788973	25073	4784	107025	24328	525067	6967	522037	7883	64.579	264896	552664	529004	14930	24418
NIH434	MS	training	49.5014	2450.39	Female	31.9732	1.617	1168.09	58.25	3	26.835768046283199	35	0.680344	21675	736	77062	24783	405984	13840	353093	13510	60.2558	277898	427771	366933	7541	NA
NIH435	MS	training	53.7589	2890.02	Female	NA	1.62	1315.26	51.4000001	0	0	NA	0.757433	21495	2917	116915	21339	518410	7639	447433	7619	NA	289536	541149	455072	12203	29502
NIH437	MS	training	44.2877	1961.4	Female	21.9735	1.64	1206.55	177.61110400000001	6	43.970557464921797	58	0.750277	20757	5974	100275	17436	509090	683	367599	8611	45.5303	268778	536965	368282	13290	32526
NIH440	MS	training	61.6521	3800.98	Female	27.6601	1.69	1165.45	198.38888600000001	5.5	44.791630477178302	46	0.752795	18082	6069	102406	19872	491924	9965	347270	8215	56.7141	271424	520111	357235	13903	16682
NIH442	MS	training	66.2932	4394.78	Female	26.8921	1.596	1230.75	101.683331999999	4	31.499067805926298	59	0.738118	30917	6692	62005	NA	462089	7520	405704	9453	58.794	300265	495212	413224	16978	22046
NIH446	MS	training	70.3205	4944.98	Male	24.6953	1.68	1271.85	265.12221605000002	6.5	59.687254089073001	28	0.695558	20179	4730	92705	21138	460094	13282	386436	9342	60.239	342107	484924	399718	10758	45096
NIH449	MS	training	61.6438	3799.96	Male	27.2107	1.72	1372.1	157.99999600000001	5.5	40.956045726742701	45	0.758774	28908	5687	117878	20924	549988	2757	457794	8844	73.283	315498	580560	460551	16041	15487
NIH450	MS	training	55.5315	3083.75	Female	25.3979	1.7	1232.77	215.30555200000001	6.5	53.37641224539	NA	0.749836	20914	5587	90690	23063	508896	10743	378959	7750	48.4555	286620	534672	389702	12439	21774
NIH451	MS	training	39.5041	1560.57	Male	24.7857	1.82	1417.11	77.527776000000003	4	32.018149920280401	57	0.77689	22308	6450	98371	22687	589785	2488	477492	9098	47.9145	295885	620962	479980	15629	20287
NIH453	MS	training	53.3699	2848.34	Female	27.9967	1.64	1342.78	129.30000000000001	6.5	49.494056923380903	56	0.76702	24412	7417	121948	22372	520712	1507	480061	7601	59.3019	281292	548367	481568	12637	31548
NIH456	MS	training	53.9068	2905.95	Male	25.6631	1.77	1470.47	75.433331999999893	3.5	34.487491078516101	39	0.762593	24599	6563	106076	22861	562825	891	528401	7896	59.6517	317668	592077	529292	14793	31432
NIH457	MS	training	65.863	4337.94	Male	24.2422	1.82	1399.93	178.099996	6.5	51.178934454528601	46	0.744759	23595	5425	119276	27770	546159	1530	468627	7842	43.9568	325634	572457	470157	13031	31686
NIH459	MS	training	43.537	1895.47	Female	27.2656	1.6	1223.83	213.53332800000001	6.5	53.183913768655401	50	0.796949	19675	6917	95042	21813	517491	1015	428248	8983	39.4413	234033	546068	429263	12677	14467
NIH460	MS	training	66.726	4452.36	Female	21.9922	1.6	1109.77	237.566664019999	7	62.791180827774497	35	0.745484	19633	5821	90654	20812	407686	15138	378216	8169	43.3013	262175	433960	393354	12284	20278
NIH461	MS	training	69.2767	4799.26	Male	37.8577	1.812	1267.59	194.13888001999899	6	46.486514048714703	47	0.725165	17596	4695	83620	19329	513045	10218	371854	8950	56.0499	321182	537137	382072	10447	27195
NIH464	MS	training	59.8877	3586.53	Female	NA	1.69	1211.89	154.14444	6	43.756199310396397	59	0.746617	16035	5131	90152	18643	477483	1702	400825	7200	47.9992	268246	502290	402527	12476	38826
NIH467	MS	training	66.7205	4451.63	Female	NA	1.55	1077.92	314.24444	7.5	73.004000300000001	20	0.75031	16615	4584	76064	17968	435214	23621	323897	9305	50.5601	240847	461259	347518	12156	28300
NIH468	MS	training	48.3644	2339.11	Male	27.5849	1.78	1286.02	75.883331999999896	3.5	29.5161966702243	52	0.785937	26577	4981	99273	20633	524687	7664	450678	8649	55.5399	256662	552385	458342	14068	18626
NIH469	MS	training	50.3288	2532.98	Male	24.8649	1.85	1434.54	161.37776801000001	6.5	46.830114176104502	62	0.789084	26689	6328	121377	25847	596391	2158	505540	7639	58.7288	274876	624275	507698	13917	27691
NIH471	MS	training	65.7452	4322.43	Female	18.4406	1.61	1329.04	314.15554801000002	6.5	56.065464230011102	30	0.774453	22557	6701	101247	24998	523039	6242	472681	7923	39.73	280305	550355	478923	12692	19456
NIH476	MS	training	56.9096	3238.7	Male	23.7346	1.8	1290.64	330.44443200000001	6.5	60.028513309845501	32	0.664196	21805	757	109437	28468	442637	33148	362517	11604	60.2356	368662	461571	395665	6573	64739
NIH478	MS	training	66.0384	4361.06	Female	28.2187	1.575	1092.21	284.09444000000002	7.5	74.630918699999896	38	0.727182	16709	3095	86984	20256	446609	4113	320486	9768	58.2075	264419	469639	324599	10167	33557
NIH481	MS	training	66.4329	4413.33	Male	26.5144	1.828	1414.89	297.19998403	6.5	61.8973126186984	22	0.677757	18422	1481	91748	19559	536535	19372	384255	8936	61.7445	388669	555328	403627	8376	67270
NIH482	MS	training	58.9836	3479.06	Male	24.7857	1.82	1386.97	88.1	4	34.960336905605899	31	0.697905	23125	928	101836	26897	481883	38833	427237	10958	71.4544	340440	501903	466070	8134	78556
NIH483	MS	training	55.4904	3079.19	Female	23.7335	1.66	1057.53	218.39999402000001	7	63.144092895143203	52	0.741931	25515	4891	81851	20234	418857	19272	318755	9719	59.648	251579	446587	338027	13120	21337
NIH484	MS	training	48.1589	2319.28	Female	33.3503	1.66	1217.21	194.56666002	6.5	53.742373537133801	26	0.736932	18818	4101	96171	20292	488112	18957	366189	8489	58.311	289819	511853	385146	11151	30389
NIH487	MS	training	67.526	4559.76	Male	26.406	1.84	1486.52	142.96666400000001	6.5	54.7603217263826	13	0.660207	21121	1638	101500	19146	531672	22363	403045	13203	43.3958	396332	556006	425408	9493	NA
NIH490	MS	training	54.2658	2944.77	Female	20.1601	1.68	1345.94	134.86666399999899	5	37.653349107897498	50	0.765515	28038	4018	136402	18319	571813	2879	430266	7696	58.324	287560	597192	433145	13665	28042
NIH499	MS	training	42.2438	1784.54	Female	28.9653	1.745	1228.85	135.816664	5	37.405403192865101	53	0.751705	18309	5892	97344	21976	507352	8811	380992	9966	65.4336	269435	533927	389803	10717	35682
NIH500	MS	training	34.463	1187.7	Female	19.6757	1.534	1136.63	7.0833320000000004	1.5	10.520211605816201	69	0.785515	20063	6449	81372	22347	482175	522	381933	7024	58.5946	238065	510387	382455	14739	5726
NIH504	MS	training	67.3699	4538.7	Female	31.3668	1.602	1093.56	214.52221603000001	6.5	51.822929652472297	46	0.774226	17239	6265	72714	16818	459540	2121	356529	9591	44.9113	231954	488016	358650	12620	14944
NIH505	MS	training	63.2849	4004.98	Female	25.4039	1.68	1306.49	183.82222002	6.5	57.344278365662902	49	0.774183	20130	5321	93024	23112	495101	5382	484961	8050	51.0962	264923	521122	490343	12650	30106
NIH507	MS	training	66.5452	4428.26	Male	26.2994	1.65	1520.31	112.68888800000001	6	47.235302387697502	45	0.73326	21779	7789	128189	22504	616228	2717	466428	7537	58.3782	371230	645638	469145	14084	34298
NIH509	MS	training	48.1589	2319.28	Female	27.4651	1.637	1191.64	210.24444001000001	6.5	54.639789215032899	36	0.784482	NA	6893	81224	18386	482581	18557	388225	15127	66.6766	239555	528037	406782	NA	17265
NIH511	MS	training	47.7315	2278.3	Female	31.0158	1.67	1262.96	151.266662	6.5	51.612019148544803	62	0.676707	9518	3956	46033	16964	417603	19993	397520	4364	67.874	389943	437141	417513	11218	18364
NIH512	MS	training	44.5397	1983.79	Female	17.4897	1.62	1247.97	29.2000000009999	2	15.577713937919899	55	0.789861	21255	8015	103380	22769	528793	4237	420622	10324	64.8944	249750	560862	424859	13730	12496
NIH515	MS	training	42.2575	1785.7	Female	16.7493	1.65	1207.1	374.93888012000002	8	78.1591624	30	0.78344	19562	9023	84701	20700	527077	13016	371740	11054	58.704	241044	560934	384756	13780	20366
NIH516	MS	training	40.7205	1658.16	Female	NA	1.64	1129.08	11.750000010000001	1.5	14.4684204249029	49	0.786565	22906	4352	86698	30509	466296	20672	372973	8641	67.2188	228992	494447	393645	15158	11992
NIH518	MS	training	22.0301	485.327	Male	23.5989	1.76	1143.34	212.46666400000001	6.5	58.2590095301316	30	0.730826	24179	4559	80325	13854	505181	19598	284545	9208	44.9694	274829	531440	304143	12492	32928
NIH525	MS	training	49.1781	2418.48	Female	36.6526	1.66	1287.39	84.85	4	30.7865792931334	61	0.733688	19943	3844	91095	22425	499117	837	418399	8477	53.6104	313389	525309	419236	13871	29460
NIH530	MS	training	64.7808	4196.55	Female	21.8043	1.614	1058.51	157.12222001000001	6.5	46.029819917444598	39	0.783348	19390	4624	80346	19396	457513	2165	345956	7759	45.5372	216296	481060	348121	11164	13032
NIH533	MS	training	43.789	1917.48	Female	20.7897	1.65	1215.51	60.177776000000001	3.5	26.101692491151098	59	0.652071	22907	6682	116835	19458	401968	7656	351248	8912	82.8439	413839	433694	358904	16132	9071
NIH540	MS	training	33.0329	1091.17	Female	31.1437	1.68	1239.11	17.3	2	18.813517268705201	59	0.793725	23475	5274	105802	24440	527327	6414	421959	6916	62.7592	241258	555137	428373	15620	14339
NIH543	MS	training	54.6082	2982.06	Female	42.6661	1.591	983.576	86.750000020000002	6	43.817167383148202	34	0.782157	16925	4218	71074	20411	382580	4535	356125	8046	61.7049	200423	408651	360660	13807	13842
NIH551	MS	training	60.5836	3670.37	Male	27.4388	1.843	1360.36	153.166664	6	47.927721163987599	38	0.711432	18849	947	95374	23417	526034	7844	412438	8000	52.5558	350852	547523	420282	12542	41705
NIH553	MS	training	49.7616	2476.22	Female	31.2705	1.56	1248.88	192.04444000000001	6.5	51.640949640683402	49.8	0.772443	21132	6102	92451	19810	524468	3056	407754	9330	55.5069	259452	553881	410810	13981	24740
NIH554	MS	training	54.2712	2945.37	Male	30.7564	1.83	1278.64	88.0999979999999	3.5	29.9058322618645	49	0.777532	26301	5277	116410	21530	500136	4406	462141	7660	58.7798	257031	527634	466547	14561	27425
NIH562	MS	training	50.1096	2510.97	Male	30.0436	1.644	1320.75	190.89999602	6.5	54.300610500993301	50	0.763102	28527	8483	100531	30242	513522	9509	451538	7714	56.1716	298923	546818	461047	17099	13959
NIH569	MS	training	39.9534	1596.28	Male	28.0556	1.8	1404.49	38.294443999999899	3.5	26.961277550841299	25	0.764726	22327	8340	116167	24683	552455	1865	488253	9272	65.4388	308818	583935	490118	13868	21623
NIH572	MS	training	61.2192	3747.79	Female	25.9635	1.61	1123.66	72.988888020000005	4	31.737393838812	49	0.792382	24721	6611	82558	22014	449999	10295	400614	10047	75.7091	210778	479457	410909	12800	22513
NIH584	MS	training	53.7836	2892.67	Female	31.0894	1.629	1186.72	77.177775999999895	4	30.2565088810384	40	0.740386	20651	3391	83927	27123	428385	113	430552	2321	53.3129	289949	447963	430665	13866	18139
NIH586	MS	training	32.6959	1069.02	Female	21.9202	1.675	1225.68	16.55	1.5	12.047419063868199	84	0.74186	19009	4159	97286	24613	504024	996	381702	4481	61.3835	302801	526586	382698	13922	13597
NIH595	MS	training	61.1315	3737.06	Female	30.6228	1.7	1211.91	202.82221999999899	7.5	62.1659177444485	39	0.774441	18300	8556	92248	20394	523929	5854	376786	9615	66.5817	258108	555917	382640	13817	15250
NIH596	MS	training	59.2164	3506.59	Female	29.2011	1.65	1161.07	205.79999801	6.5	48.997177930294903	56	0.780437	21130	3604	98332	23336	496318	470	385212	5925	54.8355	233874	520458	385682	14611	21054
NIH599	MS	training	56.5753	3200.77	Female	NA	NA	1352.64	NA	NA	NA	NA	0.732511	17984	1872	108523	23134	560638	12136	395323	7901	NA	333081	583366	407459	12955	28735
NIH601	MS	training	50.2247	2522.52	Male	NA	NA	1482.29	NA	NA	NA	NA	0.69135	20173	4321	108569	19490	630347	17267	351892	8914	NA	423421	655624	369159	12042	34088
NIH602	MS	training	35.2466	1242.32	Female	NA	NA	1082.98	NA	NA	NA	NA	0.813125	26379	326	85029	27212	450136	1260	403660	8409	NA	189268	475681	404920	16810	13114
NIH608	MS	training	27.4767	754.97	Female	NA	NA	1389.58	NA	NA	NA	NA	0.784893	20328	2224	119391	22776	613986	2109	450164	7855	NA	283639	638395	452273	14330	15268
NIH609	MS	training	36.1562	1307.27	Female	NA	NA	1164.85	NA	NA	NA	NA	0.815739	NA	798	115365	21693	482812	11367	433778	8347	NA	199612	505065	445145	13108	15024
NIH610	MS	training	38.6767	1495.89	Male	NA	NA	1437.69	NA	NA	NA	NA	0.769994	25181	5983	134368	18915	573505	11656	489452	10864	NA	320401	605908	501108	15556	10278
NIH617	MS	training	29.6685	880.219	Female	NA	NA	1161.53	NA	NA	NA	NA	0.809443	18350	429	109343	21921	489967	12313	414178	9335	NA	207718	513701	426491	13970	13619
NIH619	MS	training	44.2685	1959.7	Female	NA	NA	1151.31	NA	NA	NA	NA	0.813282	21630	468	96940	22800	453023	4661	456332	7729	NA	203328	475350	460993	14130	11643
NIH621	MS	training	20.9233	437.784	Female	NA	NA	1160.02	NA	NA	NA	NA	0.81257	22313	453	95947	24496	501642	11213	405369	8579	NA	209195	526016	416582	15342	8228
NIH623	MS	training	34.6137	1198.11	Female	NA	NA	1184.53	NA	NA	NA	NA	0.804206	21623	744	94467	23572	505121	3319	421961	7857	NA	221446	527325	425280	13603	10477
NIH626	MS	training	38.9151	1514.38	Female	NA	NA	1123.37	NA	NA	NA	NA	0.816279	21418	356	89742	25160	483188	866	407172	8316	NA	200689	508944	408038	17084	5698
NIH630	MS	training	32.274	1041.61	Female	NA	NA	1138.34	NA	NA	NA	NA	0.836358	25796	462	119608	23032	457717	6255	465026	8215	NA	175354	480776	471281	14382	10926
NIH632	MS	training	41.3507	1709.88	Female	NA	NA	1245.19	NA	NA	NA	NA	0.737818	19894	4789	105449	18536	456691	2998	428872	9588	NA	306834	486852	431870	15784	19632
NIH633	MS	training	39.9123	1592.99	Female	NA	NA	1195.02	NA	NA	NA	NA	0.833096	23879	283	108896	22631	525909	6365	438193	8107	NA	190745	551008	444558	16709	8709
NIH635	MS	training	53.3918	2850.68	Male	NA	NA	1211.28	NA	NA	NA	NA	0.769986	20417	460	100646	22311	468881	31348	411977	8713	NA	254432	489345	443325	11291	24179
NIH638	MS	training	45.7397	2092.12	Female	NA	NA	1252.26	NA	NA	NA	NA	0.755276	20747	2063	113638	23006	489887	4598	430905	8340	NA	271839	510298	435503	10008	34619
NIH002	MS	validation	58.7918	3456.47	Male	25.9355	1.79	1453858	58.622222000000001	5	34.711328498295501	44	0.611771	21441	468	91027	20186	402458	16728	445702	8308	71.9021	535887	426998	462430	15764	28543
NIH006	MS	validation	65.4219	4280.03	Female	19.6407	1.624	1161405	217.73888020000001	6.5	47.266849650460102	70	0.778319	19673	4939	86321	24170	464055	1164	413219	5393	59.0841	245736	489560	414383	15173	11726
NIH017	MS	validation	63.2027	3994.59	Female	22.5823	1.604	1192590	189.38333	5.5	49.379841769499599	32	0.684256	15630	3844	76632	20092	415181	29092	351096	6503	52.2814	332979	435849	380188	10321	43574
NIH020	MS	validation	62.0904	3855.22	Male	25.2296	1.794	1642240	40.544443999999899	3	20.883809836082399	60	0.659925	25017	1572	106350	24227	576784	1342	487515	7953	57.0174	447516	594899	488857	8590	110968
NIH024	MS	validation	64.9808	4222.51	Female	33.3574	1.676	1173738	142.88333001999899	5.5	41.674793556536002	49	0.691436	15406	1113	88421	16131	443209	1972	345150	7533	48.1872	325015	464443	347122	12588	37158
NIH030	MS	validation	50.3781	2537.95	Female	27.7902	1.57	1291821	52.138888000000001	3	29.790404270578399	41.4	0.774747	26886	6238	99373	26832	524922	7996	436763	9473	48.3036	266096	556075	444759	15442	24891
NIH031	MS	validation	63.863	4078.48	Female	44.049	1.75	1134207	220.46666202	6.5	58.009030436195602	35.4	0.789064	19628	7823	79485	18975	500735	4391	361086	7578	50.8717	231398	529485	365477	13349	7847
NIH040	MS	validation	67.9808	4621.39	Female	32.8836	1.421	1016503	115.22777600000001	5.5	41.164901565269098	44	0.77564	17763	3580	82284	17983	424081	7982	333973	8189	57.3273	198728	446485	341955	10635	29335
NIH041	MS	validation	19.6904	387.712	Male	20.3894	1.755	1235819	129.27777599999899	5	42.871820494089199	31	0.796532	24718	8625	103952	25910	581070	38442	330211	9647	67.4905	238594	615716	368653	16374	12856
NIH042	MS	validation	54.6877	2990.74	Female	23.1612	1.661	1165769	106.99444	5	38.466543839838003	57	0.765932	21184	7270	95005	21284	525801	3488	333637	9276	66.8173	255115	555775	337125	13428	17754
NIH043	MS	validation	34.6384	1199.82	Male	21.5554	1.82	1362336	235.12222	6.5	58.603878757938197	54.6	0.748243	23400	7793	109629	21535	561428	8622	414348	11970	45.8857	319031	596389	422970	15198	23946
NIH044	MS	validation	42.2301	1783.38	Female	24.6861	1.667	1204738	76.538888	4	32.479370581484098	53	0.776088	20156	2269	96616	24763	514901	4652	390017	8224	56.0881	255635	540314	394669	14920	14120
NIH049	MS	validation	33.9671	1153.77	Male	37.4806	1.848	1332307	70.677775999999895	3.5	26.750625507119199	80	0.806102	23033	7576	121811	23645	551325	1575	486554	10432	53.019	248380	585847	488129	16514	9951
NIH051	MS	validation	66.1205	4371.93	Male	24.8175	1.758	1267940	182.90555201999899	6.5	57.003750506537202	23	0.727702	18512	4790	85616	20054	512817	33769	351609	8551	59.5837	318319	537305	385378	11147	26938
NIH054	MS	validation	27.4	750.76	Female	39.55	1.613	1099034	66.472222079999895	4	33.203168381968503	59	0.777081	14041	4114	79517	14633	467655	1996	358026	7855	52.4592	234301	494016	360022	14392	10695
NIH057	MS	validation	49.5726	2457.44	Female	38.9184	1.496	1139470	84.544444100000007	4.5	33.814495181854099	54	0.788492	18502	4761	78635	21288	453302	2269	416178	7266	53.1062	231893	480016	418447	14687	9114
NIH059	MS	validation	21.937	481.231	Female	48.0929	1.769	1300129	54.938887999999899	3.5	27.052853569232699	51	0.814307	24445	16842	104987	25137	616422	4149	391810	13123	55.7391	234568	662745	395959	16358	6857
NIH062	MS	validation	57.526	3309.24	Male	30.8894	1.783	1246716	159.24444399999899	6	46.2521159804215	38	0.713131	18039	2604	105189	22912	467563	4456	394017	7945	53.7729	333745	490599	398473	12487	23899
NIH082	MS	validation	23.8137	567.092	Male	21.8966	1.77	1493245	26.933332	0	0	NA	0.725409	9143	3867	66485	84110	589262	27649	443173	8728	NA	362917	612392	470822	10535	47114
NIH092	MS	validation	32.5699	1060.8	Female	21.048	1.66	1252057	26.877776000000001	2	21.4930055495843	44	0.783263	33434	5604	80141	28835	486333	292	470591	1626	69.7375	250288	509807	470883	16244	21079
NIH101	MS	validation	43.3562	1879.76	Female	26.3953	1.625	1105014	144.566664	5.5	41.9976123837735	51	0.764138	17593	3417	78444	22390	447997	7548	364169	7743	53.0146	247021	472666	371717	13509	13610
NIH104	MS	validation	46.4247	2155.25	Female	NA	1.72	1104445	116.933328	5.5	36.1737984157512	54	0.769428	19670	4899	85470	20355	480035	1849	342473	5613	58.019	243331	505469	344322	14922	11323
NIH105	MS	validation	29.7342	884.125	Female	25.7484	1.65	1361346	3	1.5	10.689295089605199	58	0.774716	23334	4815	119459	22093	573855	12408	441970	7417	NA	288821	600278	454378	14191	17869
NIH112	MS	validation	75.6219	5718.67	Male	32.3772	1.738	1424535	229.18888204000001	6.5	53.063779884398002	41	0.646466	21389	1087	90972	23401	506851	8264	378280	16213	54.5121	417975	534369	386544	10218	85647
NIH119	MS	validation	60.3014	3636.26	Male	NA	1.87	1438208	543.05553808000002	8	81.819728799999893	13	0.689315	19678	916	96748	19435	580909	17605	365740	15230	43.6934	393891	608033	383345	10978	52939
NIH134	MS	validation	63.3315	4010.88	Male	21.2766	1.88	1457703	175.255548	5.5	45.3922276346754	48	0.709007	21335	5718	102398	24905	563358	16508	426414	10123	56.9223	386224	590600	442922	11401	37957
NIH136	MS	validation	59.4877	3538.78	Male	23.5979	1.832	1724199	137.02222	5.5	41.042460984096898	38	0.662454	25368	4323	120985	26911	626827	20144	471333	8599	72.6172	532268	650726	491477	10977	49728
NIH154	MS	validation	50.6685	2567.3	Male	26.351	1.75	1399615	30	2.5	22.0140556823116	28	0.64514	17302	5071	92586	21400	494764	27766	351417	13012	62.9497	451895	523764	379183	10917	44773
NIH160	MS	validation	53.5616	2868.85	Male	26.7911	1.843	1490244	58.45000005	4	31.681838206684098	49	0.757009	26147	1180	130808	27628	566396	8559	530983	7345	NA	318452	588586	539542	13665	43664
NIH163	MS	validation	34.674	1202.28	Female	28.8415	1.58	1393623	6.5000000099999902	1.5	12.632150354039	54	0.799989	24035	5612	95981	22698	593474	10085	483586	7822	78.9081	259628	621212	493671	14304	19112
NIH166	MS	validation	57.2137	3273.41	Male	24.1526	1.761	1305123	34.322222009999898	2	17.504174359785299	56	0.76041	23103	4812	108347	26811	524617	10124	432053	9004	50.7892	268159	550251	442177	11818	44536
NIH170	MS	validation	25.8055	665.923	Female	19.8507	1.74	1375360	11.1	2	11.8052270091127	75	0.771677	23843	4915	122873	23236	594350	5493	433656	9112	72.3457	289799	622184	439149	13807	24228
NIH172	MS	validation	56.7534	3220.95	Female	36.5674	1.684	1165486	193.32221999999899	6	47.0070215562667	33	0.754281	20082	4538	69633	34067	439254	1666	411673	8219	64.1919	281134	465765	413339	13754	5248
NIH182	MS	validation	43.3068	1875.48	Female	NA	NA	1256683	NA	NA	NA	61	0.775656	22453	6196	107076	20912	516905	3360	423878	9329	69.9985	267484	547516	427238	15086	14445
NIH183	MS	validation	60.6192	3674.68	Male	28.4493	1.706	1247865	251.377768	6.5	58.346387317187599	34	0.647601	17007	1067	81940	19820	423797	14953	352580	8335	62.2431	388094	440585	367533	7386	51653
NIH191	MS	validation	53.2959	2840.45	Female	27.7431	1.642	1065209	261.82221800999901	5.5	52.559241225087597	32	0.764361	17600	4397	82078	19877	449103	5000	334708	8003	44.1992	218925	474496	339708	12993	32080
NIH192	MS	validation	48.9753	2398.58	Male	38.7397	1.76	1563554	31.888888000000001	6	0	NA	0.692321	21930	5402	122069	23659	573912	7099	474098	9509	62.1813	447902	601284	481197	12461	33171
NIH195	MS	validation	64.0082	4097.05	Male	26.4314	1.68	1237429	103.49999800000001	5	35.099363277288397	35	0.672406	21002	1062	79006	24827	421259	2714	388622	8084	57.7672	326906	440719	391336	10314	78468
NIH200	MS	validation	41.3205	1707.39	Female	34.0785	1.57	1315533	67.099999999999895	4	29.519710809004	28	0.594022	15679	1441	91188	20700	434534	39145	280502	15010	49.5171	447938	461809	319647	10824	86139
NIH201	MS	validation	43.6932	1909.09	Female	NA	NA	1265225	NA	NA	NA	31	0.651426	17007	3957	86321	18028	450106	29172	321074	9672	50.9421	397844	473955	350246	10220	43180
NIH204	MS	validation	55.9836	3134.16	Female	34.8285	1.68	1067103	31.5	2.5	20.352792286513498	55	0.768725	22620	5347	92299	22602	391189	1002	400039	7557	59.517	233332	419268	401041	15175	13462
NIH216	MS	validation	36.7425	1350.01	Female	21.7574	1.62	1097527	35.75	2.5	21.162337069140701	71.400000000000006	0.768225	26351	5189	79731	28568	398320	37576	380805	8058	64.4484	237678	424767	418381	13200	16701
NIH218	MS	validation	46.211	2135.45	Male	NA	NA	1400847	NA	NA	NA	NA	0.766007	26663	3985	120160	28627	548923	21574	478415	6801	62.9445	284785	573069	499989	13360	43004
NIH219	MS	validation	50.0247	2502.47	Male	27.1731	1.83	1437517	8	2.5	14.680594011911399	57	0.782518	22936	6459	108427	23918	566973	21040	505023	8794	61.4113	301594	598820	526063	16594	11040
NIH221	MS	validation	29.7068	882.497	Female	NA	NA	1140394	NA	NA	NA	70	0.755679	19704	8641	93236	19435	446660	24975	349860	15318	75.3055	267619	486937	374835	16318	11003
NIH222	MS	validation	59.5507	3546.28	Female	35.4297	1.6	1245749	NA	NA	NA	41	0.769747	21930	5144	107939	20183	502994	16115	412848	7871	64.3422	270771	529948	428963	13939	16067
NIH223	MS	validation	59.6658	3560	Male	23.2527	1.74	1301215	179.13333	6.5	56.218373739511797	16	0.707943	19301	1876	98911	19321	442442	42907	417618	8254	53.6881	294249	460661	460525	8089	85780
NIH224	MS	validation	35.3233	1247.73	Male	24.9337	1.78	1279381	188.13333202000001	6.5	55.966931782727102	47	0.707955	21275	731	86513	28659	445726	34083	400216	14684	51.9744	339633	471445	434299	10304	34004
NIH225	MS	validation	66.0466	4362.15	Male	39.7714	1.75	1353864	137.27777602	6.5	45.475324397524801	45	0.648751	20615	4222	91863	22135	449302	11958	390864	12115	60.1425	434957	475498	402822	9859	40587
NIH228	MS	validation	64.389	4145.95	Female	29.5225	1.58	1173413	156.48888600999899	6.5	57.927518241751997	48	0.772563	20909	4492	102432	22759	360273	7458	513188	7811	NA	246576	385890	520646	13314	20301
NIH236	MS	validation	73.474	5398.42	Male	30.6134	1.88	1289127	235.688884	6.5	64.905992352973996	NA	0.639962	13753	689	67053	25982	327674	47635	416890	9449	39.5921	376970	360467	464525	22655	87165
NIH242	MS	validation	51.6849	2671.33	Female	25.9812	1.726	1241506	157.233328	6.5	49.7608761356923	35	0.779168	17015	5929	81268	19131	500712	10416	427403	8084	53.7167	252028	529523	437819	14798	22136
NIH248	MS	validation	24.1644	583.917	Male	23.8948	1.672	1246119	12.6000000599999	1.5	13.033018038327	46	0.784248	21199	4998	109141	18788	529443	12655	408092	9009	64.4193	244091	556519	420747	13069	24762
NIH251	MS	validation	46.1589	2130.64	Female	NA	NA	1189796	152.60555400000001	5.5	43.797694264764999	76.2	0.690089	15091	1782	75001	16010	433275	6293	366991	4657	41.5829	315268	447781	373284	8067	53463
NIH255	MS	validation	26.537	704.212	Female	19.8694	1.71	1239045	29.555551999999899	2.5	0	NA	0.779504	20586	7986	91377	21653	573755	5795	354680	8727	60.9498	255624	605366	360475	14898	17580
NIH257	MS	validation	31.2603	977.205	Male	22.6757	1.68	1392049	174.87222	6.5	61.231825518781797	12	0.71279	19213	3808	85465	24126	555879	19195	392513	9129	59.2637	365396	580531	411708	11715	34414
NIH268	MS	validation	30.4356	926.327	Male	NA	NA	1286074	186	7.5	70.563622699999897	NA	0.668356	15498	2929	109193	17032	451992	117852	269912	9329	57.211	385466	471791	387764	7541	41053
NIH269	MS	validation	50.5397	2554.26	Male	31.6059	1.741	1150991	48.094444000000003	2.5	21.4143172551512	44	0.790571	28402	5815	99937	20795	457153	5062	420478	8241	65.1814	216666	484400	425540	13191	24385
NIH271	MS	validation	64.4301	4151.24	Female	25.0156	1.559	1219920	80.561105999999896	5	32.369472521935201	50	0.761664	21193	8950	102798	21795	477740	10061	403316	7290	62.8289	258529	515792	413377	21812	32222
NIH272	MS	validation	67.7644	4592.01	Female	21.1602	1.554	1171624	70.366665999999896	4	29.487346500759401	51	0.782255	20763	6460	91654	17461	475704	1866	412298	7787	59.2259	235217	502345	414164	12394	19898
NIH277	MS	validation	37.9589	1440.88	Male	25.7995	1.83	1116835	95.6	6	43.403281164878798	33	0.763858	18651	6281	100825	19081	420766	10535	394704	8166	61.3752	244568	447864	405239	12651	19164
NIH278	MS	validation	48.5671	2358.77	Female	46.0663	1.58	1119935	37.266666000000001	2	19.298436150962299	50	0.775649	18460	5324	98436	20163	418326	9213	414915	8257	76.141	230775	444549	424128	12642	20483
NIH280	MS	validation	69.7945	4871.28	Male	NA	NA	1248391	52.933332010000001	4	25.053132913020701	37	0.763644	21092	5846	91758	21623	488282	4046	432410	8646	55.8457	265407	516870	436456	14096	29658
NIH281	MS	validation	38.1123	1452.55	Female	29.6418	1.618	1170240	158.25555399999899	6.5	51.727412123932403	44	0.734688	18168	2880	77002	20224	465775	4246	372043	4134	42.8079	276923	483472	376289	10683	33556
NIH287	MS	validation	62.5151	3908.13	Female	22.3254	1.571	1156769	89.461110000000005	4.5	38.866450335004203	59	0.779476	18872	5255	85755	21472	469533	2534	404634	8113	33.0482	236812	494506	407168	11605	18283
NIH289	MS	validation	59.5836	3550.2	Female	20.5296	1.778	1243222	41.9	3	23.1329136188827	47	0.791848	24355	6203	109016	25625	481329	927	474190	8158	68.6745	239040	509326	475117	13636	19739
NIH303	MS	validation	68.3151	4666.95	Female	16.0662	1.566	1220267	213.95555200000001	5.5	45.030289489309503	59	0.751698	18295	6909	90398	21630	511079	3623	373271	10311	61.2833	283015	540378	376894	12079	19980
NIH312	MS	validation	55.0055	3025.6	Male	25.9121	1.78	1505009	256.14444200999901	6.5	64.458997464665103	27	0.644457	21125	2071	112384	23627	538566	19817	386527	11009	55.1915	481682	563569	406344	11923	53414
NIH314	MS	validation	66.3699	4404.96	Male	25.5247	1.8	1341946	237.61110801000001	7.5	65.675461908178093	41	0.721851	19696	4674	85541	18520	484912	3336	454977	7010	45.5112	351224	510372	458313	13776	22037
NIH327	MS	validation	73.1726	5354.23	Male	29.8661	1.828	1351261	211.699996	5.5	47.206830313185797	47	0.678878	22393	3102	100992	23497	515812	2791	368475	15823	68.7171	397497	546076	371266	11339	36422
NIH332	MS	validation	45.0247	2027.22	Female	34.7868	1.753	1062936	118.01110801	5.5	41.898270043641197	49.8	0.753224	17007	5030	78169	19313	405085	5521	362241	8687	48.9863	242772	432867	367762	14065	19535
NIH333	MS	validation	37.1973	1383.64	Male	32.8835	1.879	1571779	0	0	3.3933293512907601	76	0.798563	25286	8050	122145	26727	679440	1465	539518	9752	59.1002	291973	714182	540983	16940	24641
NIH336	MS	validation	53.9836	2914.22	Female	25.5805	1.71	1422951	109.49999800000001	6.5	0	NA	0.757863	19672	2394	96719	22780	550297	45096	461953	7522	55.1428	286668	571353	507049	11140	57881
NIH341	MS	validation	61.1753	3742.42	Female	25.5568	1.58	1239222	225.99998801999899	6	47.621313445275703	35	0.739077	19437	4485	96428	21704	478866	10342	401290	8030	42.2939	283921	504249	411632	12868	39420
NIH344	MS	validation	52.9151	2800	Male	35.1903	1.7	1455414	156.13333	6.5	56.755506258432298	65	0.774272	23589	7442	109075	27842	544511	5062	546523	7107	57.2492	309000	575302	551585	16242	19527
NIH346	MS	validation	68.8055	4734.19	Female	31.6194	1.46	1211198	95.888887999999895	4	32.791845575651898	57	0.727751	21292	4665	95059	22701	451354	6162	402364	5269	52.2035	279801	472924	408526	11636	49947
NIH347	MS	validation	58.2274	3390.43	Male	26.5472	1.803	1308956	312.48887602999901	7	65.519821810459405	29	0.759398	19299	5748	84791	21422	534587	5704	428864	7353	62.2782	281300	559450	434568	11762	33638
NIH359	MS	validation	55.8548	3119.76	Male	NA	1.765	1400195	34.79444402	2.5	21.235078394051499	47	0.705113	25533	3542	118720	16743	546055	21035	396158	8048	55.1051	328900	570103	417193	12458	83999
NIH360	MS	validation	63.9918	4094.95	Male	27.7056	1.84	1477090	94.188888000000006	5	35.148579521045697	44	0.750906	23868	7159	111840	28373	568178	6810	506622	6753	64.4273	339539	595724	513432	13634	28395
NIH364	MS	validation	61.8192	3821.61	Male	27.4187	1.77	1195030	197.36666399999899	0	0	51	0.75082	21989	6292	83747	20056	456676	5696	405975	9454	63.4525	260172	485582	411671	13160	37605
NIH375	MS	validation	31.3808	984.756	Female	NA	NA	1041733	NA	NA	NA	53	0.779051	20055	8130	102467	21126	456496	8432	314116	10954	70.7821	207059	489015	322548	13435	23111
NIH376	MS	validation	51.3123	2632.96	Male	31.5102	1.75	1258057	257.09999599999901	0	0	34	0.757088	22003	4871	95402	24729	535722	6397	381464	10130	44.0983	285100	564599	387861	13876	20497
NIH380	MS	validation	65.4301	4281.1	Female	22.477	1.56	1291689	102.283332	4	35.701049031684597	33	0.749505	21487	4566	110961	25083	509705	18711	417285	7389	48.1029	291852	532131	435996	10471	31710
NIH385	MS	validation	54.326	2951.32	Female	35.3212	1.64	1173216	172.51110807000001	6.5	56.566447898513303	NA	0.763673	21492	3667	87224	20388	444239	15948	412077	7218	51.4016	244912	467928	428025	12804	32351
NIH386	MS	validation	38.1205	1453.18	Female	23.7387	1.68	1221369	19.75	1.5	13.7666397507501	79	0.787386	20629	7117	102108	21302	488730	1013	442392	8033	60.4647	241602	518284	443405	14404	18078
NIH388	MS	validation	46.7945	2189.73	Male	31.0882	1.78	1525745	29.7777759999999	2	16.293010335325299	49	0.792137	20987	7767	116202	23071	618980	2701	555792	7900	52.6852	292519	650106	558493	15459	24627
NIH392	MS	validation	66.3671	4404.6	Male	31.9803	1.755	1539451	329.13332800000001	7.5	75.444377900000006	28	0.667174	24936	1467	97450	25823	558958	16745	420130	19586	58.6285	434040	590206	436875	10195	78330
NIH394	MS	validation	34.9863	1224.04	Female	23.728	1.76	1136910	152.63332800000001	6.5	49.025776724983402	20	0.691607	22512	1549	99653	19700	407541	41420	318578	8010	68.3805	277529	426297	359998	9197	73086
NIH396	MS	validation	65.4795	4287.56	Male	24.0449	1.722	1423626	157.09999812000001	5	38.764870055115701	32	0.684453	20093	1273	90170	23156	505223	5948	442632	7872	53.5434	412222	525825	448580	11457	36999
NIH397	MS	validation	65.5726	4299.77	Female	33.5914	1.715	1234264	272.69999203999902	7.5	68.413599375242796	13	0.724358	17941	1548	91874	20969	450967	42596	382128	7511	46.6939	279772	469325	424724	9299	60443
NIH399	MS	validation	64.1753	4118.47	Male	30.7564	1.83	1396103	179.53333201000001	6	46.538183807212299	54	0.722535	24194	6953	115311	28343	552556	6456	420868	8669	54.6056	361106	581409	427324	13231	26264
NIH407	MS	validation	46.0301	2118.77	Female	29.1241	1.68	1150258	93.794444100000007	5.5	39.055990351551003	46.2	0.743456	14039	2365	86071	11881	496885	26121	311181	8590	41.0108	240438	517864	337302	10024	54654
NIH408	MS	validation	41.9836	1762.62	Male	30.4701	1.775	1449138	4	1.5	10.319502418901999	39	0.730456	27064	4533	117790	24877	577244	19839	439773	5384	70.6508	346458	598919	459612	11758	44149
NIH409	MS	validation	60.8082	3697.64	Female	29.7227	1.598	1216209	153.77222	5.5	43.833475738040299	45	0.75162	18592	5419	99310	20820	476800	12701	400355	8499	46.3707	282926	501071	413056	10353	19156
NIH412	MS	validation	37.9288	1438.59	Male	22.4088	1.78	1292268	20.000000100000001	2	13.2985264827108	59	0.756257	24893	6839	127831	25016	525444	5798	418178	8887	61.1474	285121	553311	423976	12141	29860
NIH416	MS	validation	45.7671	2094.63	Female	24.7256	1.71	1253102	6	2	12.3214116121448	61	0.743975	20823	2721	107436	24117	509701	19853	381203	9303	66.2501	279358	531220	401056	9495	41468
NIH417	MS	validation	47.4658	2253	Male	26.6022	1.72	1394926	16.100000000000001	2	14.277567602145099	54	0.682055	22423	5687	111021	25815	500691	38193	382008	11500	60.1476	398440	531215	420201	13337	45070
NIH419	MS	validation	72.2466	5219.57	Male	26.2966	1.85	1293228	124.672218009999	5	36.7298466382789	52.2	0.670545	21666	733	88092	22630	465662	13429	367664	8796	53.382	371337	486074	381093	10883	54724
NIH424	MS	validation	32.5726	1060.97	Female	23.3984	1.6	1343491	0	0	2.45469141935035	NA	0.792252	25243	6489	127690	22970	570415	20799	444351	8319	NA	253693	599234	465150	14011	25414
NIH425	MS	validation	47.8082	2285.63	Female	NA	NA	1255014	42.688887999999899	4	29.9716156402732	23	0.756274	20619	4633	92181	25076	535971	35868	348508	11125	65.8577	279885	564758	384376	13029	25995
NIH428	MS	validation	36.6466	1342.97	Female	38.2401	1.63	1211058	124.87222	5	37.287182159058801	NA	0.799357	26867	377	110016	23153	541865	7630	395517	8359	NA	228127	564921	403147	14320	14863
NIH444	MS	validation	54.9808	3022.89	Female	25.9835	1.66	1277085	142.99999600000001	6	45.048042956927297	27	0.708348	20894	2548	97065	24911	508644	33901	341757	8364	57.6316	318816	528962	375658	9406	53649
NIH447	MS	validation	58.0137	3365.59	Male	26.0981	1.83	1429669	151.28332800000001	6	44.477283099255402	47	0.719881	20290	4477	95607	19102	579075	27173	400202	7594	47.7067	348849	601816	427375	10670	51629
NIH448	MS	validation	50.5562	2555.93	Female	28.8505	1.69	1135004	167.53332800000001	6.5	50.1526488580893	43	0.787145	15679	6550	93199	16900	477038	11530	377789	9248	54.9553	220649	504094	389319	11258	20942
NIH454	MS	validation	60.1973	3623.71	Male	26.7782	1.79	1248063	121.999994009999	4.5	36.196457258282699	58	0.74709	21151	3674	87512	23684	487585	1854	420033	7722	51.1864	265665	510529	421887	11548	49982
NIH463	MS	validation	29.4548	867.585	Male	26.9061	1.75	1311584	20	4	23.170607272578401	61	0.79593	28362	7104	104668	20239	540139	10821	461192	8554	71.5075	259361	571916	472013	16119	8294
NIH465	MS	validation	53.1644	2826.45	Female	24.3902	1.64	1155491	123.5333321	5.5	40.683575416341199	68	0.7537	19904	3958	88399	24753	456237	2620	388452	5769	58.4232	270845	479822	391072	13858	13752
NIH466	MS	validation	60.0247	3602.96	Female	22.7344	1.6	1259052	218.533330019999	6.5	56.7403669429834	30	0.747963	21428	5798	91040	19643	506630	6473	401346	10267	46.2799	277329	533905	407819	11210	39999
NIH477	MS	validation	52.5096	2757.26	Female	22.8988	1.66	1175713	270.18888201999903	6.5	58.149280842348901	54	0.782814	21406	5434	104161	18787	484437	2664	407238	8475	60.2882	235675	510463	409902	12117	19673
NIH486	MS	validation	46.5288	2164.93	Female	25.7443	1.63	1203298	39.244444000000001	2.5	21.475577281006299	52	0.757127	19629	3768	93424	21049	479342	6293	403914	7179	59.4042	244811	500842	410207	10553	47438
NIH496	MS	validation	43.0356	1852.06	Male	28.3801	1.68	1396638	34.9	2	22.139100835995201	40.200000000000003	0.733232	24177	5527	106425	24424	536208	27352	428796	11558	68.9714	330635	567912	456148	14619	41943
NIH513	MS	validation	41.1562	1693.83	Female	40.9839	1.67	1143684	2.25	1.5	11.320510810566001	62	0.781218	18291	10423	85944	22618	478318	10914	365356	12544	67.8218	235149	517196	376270	15911	15069
NIH534	MS	validation	59.6137	3553.79	Female	29.5696	1.555	1092823	115.866664099999	5	40.253254609678301	48	0.785618	18998	6045	94919	20657	464960	6759	361202	7750	51.6588	214763	490580	367961	11825	19519
NIH535	MS	validation	52.3836	2744.04	Male	31.9713	1.66	1338019	111.99444411	5	36.353381410752597	42	0.74231	19805	1790	93889	22414	546717	803	423969	6010	51.3636	323042	568453	424772	13936	21752
NIH536	MS	validation	42.4192	1799.39	Female	29.843	1.58	1129823	186.53332802	6.5	53.966712301222401	46	0.713052	17044	2560	85064	20915	448803	7943	327512	7498	49.8452	284328	470168	335455	11307	39872
NIH539	MS	validation	29.5836	875.187	Male	15.8983	1.752	1365396	505.83331201999903	8	83.039917599999896	24	0.708795	19506	1301	94814	21743	590502	41657	316661	9525	31.2223	338582	609468	358318	8140	59028
NIH548	MS	validation	64.5397	4165.38	Male	34.1142	1.82	1354307	232.57777608000001	7.5	70.375906565792903	19	0.744068	17875	5647	53261	14744	537783	10231	433644	8476	61.5727	323740	563821	443875	11915	22871
NIH565	MS	validation	59.4356	3532.59	Female	24.7343	1.725	1102356	173.688887999999	6.5	57.586744325677998	19	0.696181	18648	4420	86161	21210	408315	13626	322120	8938	52.6996	273256	431693	335746	10020	61661
NIH567	MS	validation	59.7562	3570.8	Female	19.9736	1.707	1150536	121.38888801	6	41.7455123972194	30	0.720442	17788	4389	85911	20360	428147	25881	348785	9668	61.2672	295498	454228	374666	12024	26144
NIH568	MS	validation	40.9863	1679.88	Female	34.7826	1.725	1240433	164.38888800000001	6	53.142221343863397	25	0.733074	14483	4402	90514	18766	528182	22526	338361	8783	63.7117	301358	548442	360887	7075	29746
NIH582	MS	validation	44.9507	2020.56	Female	31.2824	1.575	1186485	36.883332000000003	3	28.8523689394959	56	0.753464	18907	3889	93537	23167	487924	2781	383705	4804	64.9001	264053	507488	386486	10871	28458
NIH593	MS	validation	49.0904	2409.87	Female	39.3852	1.575	1087099	85.372221999999894	4	33.260801459459699	46	0.777806	18269	7622	78375	21079	470037	9030	335237	10275	47.5493	230427	501285	344267	13351	11120
NIH594	MS	validation	55.8932	3124.04	Male	20.3086	1.8	1191618	266.61110400000001	6	57.301131391058703	21	0.722693	24942	4982	95724	26729	453719	27281	345193	12235	64.4902	292614	488700	372474	17764	37830
NIH598	MS	validation	59.7151	3565.89	Female	30.063	1.619	1205704	57.788888020000002	3.5	28.827831298555701	38	0.778584	23036	10138	102947	25649	506497	16456	377080	13274	57.99	251090	545206	393536	15297	15872
NIH611	MS	validation	38.4164	1475.82	Male	NA	NA	1360647	NA	NA	NA	NA	0.801917	23335	600	121929	22630	591689	10148	464406	8397	NA	263951	616572	474554	15886	5570
NIH618	MS	validation	40.5178	1641.69	Male	NA	NA	1220537	NA	NA	NA	NA	0.761984	18198	1108	99771	22392	498307	5833	404002	8163	NA	272104	520195	409835	12617	18403
NIH620	MS	validation	25.4658	648.505	Female	NA	NA	1227415	NA	NA	NA	NA	0.795909	24786	458	114909	28314	528441	744	422481	8286	NA	223331	553686	423225	16808	27173
NIH624	MS	validation	36.5288	1334.35	Female	NA	NA	1177607	NA	NA	NA	NA	0.786329	21958	1306	93381	24954	484236	542	419063	8353	NA	241801	506381	419605	13603	9820
NIH627	MS	validation	46.1068	2125.84	Female	NA	NA	1141524	NA	NA	0	NA	0.794639	26681	374	113758	22591	350628	4420	529381	8105	NA	218017	373299	533801	14192	16407
NIH628	MS	validation	42.6082	1815.46	Female	NA	NA	1235306	NA	NA	NA	NA	0.811244	22789	369	104926	22728	516135	1976	459547	8089	NA	229342	540611	461523	16018	3830
NIH634	MS	validation	41.2959	1705.35	Female	NA	NA	1098286	NA	NA	NA	NA	0.764483	18916	1001	91316	22035	397744	20184	400735	8506	NA	238810	418702	420919	11451	19855
NIH647
