# Supplementary material for: Confounder-adjusted MRI-based predictors of multiple sclerosis disability
Source: Front Radiol. 2022 Sep 13;2:971157. doi: 10.3389/fradi.2022.971157 (PMC10365278; doi:10.3389/fradi.2022.971157)
Supplement: Supplementary file 3 [file Presentation_1.zip]

Archive with 39 entries (33 files):
- Codes_Frontier/
- __MACOSX/._Codes_Frontier
- Codes_Frontier/Adjustment/
- Codes_Frontier/.DS_Store
- __MACOSX/Codes_Frontier/._.DS_Store
- Codes_Frontier/model2_Training/
- Codes_Frontier/CHECKED_modelsummary.R
- Codes_Frontier/CHECKED_crossvalidation.R
- Codes_Frontier/model1_Training/
- Codes_Frontier/Figures/
- Codes_Frontier/validation/
- Codes_Frontier/Adjustment/CHECK_confounder_adjustment.R
- Codes_Frontier/model2_Training/.DS_Store
- __MACOSX/Codes_Frontier/model2_Training/._.DS_Store
- Codes_Frontier/model2_Training/CHECK_model2_SDMT.R
- __MACOSX/Codes_Frontier/model2_Training/._CHECK_model2_SDMT.R
- Codes_Frontier/model2_Training/CHECK_model2_NeurEx.R
- __MACOSX/Codes_Frontier/model2_Training/._CHECK_model2_NeurEx.R
- Codes_Frontier/model2_Training/CHECK_model2_CombiWISE.R
- __MACOSX/Codes_Frontier/model2_Training/._CHECK_model2_CombiWISE.R
- Codes_Frontier/model2_Training/CHECK_model2_EDSS.R
- __MACOSX/Codes_Frontier/model2_Training/._CHECK_model2_EDSS.R
- Codes_Frontier/model1_Training/CHECK_model1_NeurEx.R
- Codes_Frontier/model1_Training/CHECK_model1_SDMT.R
- Codes_Frontier/model1_Training/CHECK_model1_EDSS.R
- Codes_Frontier/model1_Training/CHECK_model1_CombiWISE.R
- Codes_Frontier/Figures/CHECK_cohen_effect_size.R
- Codes_Frontier/Figures/CHECK_fig4_correlation.R
- Codes_Frontier/Figures/CHECK_spider_plot.R
- Codes_Frontier/Figures/CHECK_figure_3.R
- Codes_Frontier/Figures/CHECK_hd_unadjusted_figures.R
- Codes_Frontier/Figures/CHECK_prediction_intervals.R
- Codes_Frontier/Figures/CHECK_confidence_intervals.R
- Codes_Frontier/Figures/CHECK_adjusted_figures.R
- __MACOSX/Codes_Frontier/Figures/._CHECK_adjusted_figures.R
- Codes_Frontier/Figures/CHECKED_supp_table_1.R
- Codes_Frontier/validation/CHECK_model2_validation.R
- Codes_Frontier/validation/CHECK_validation_confounder_adjustment.R
- Codes_Frontier/validation/CHECK_model1_validation.R
