# Supplementary material for: Confounder-adjusted MRI-based predictors of multiple sclerosis disability
Source: Front Radiol. 2022 Sep 13;2:971157. doi: 10.3389/fradi.2022.971157 (PMC10365278; doi:10.3389/fradi.2022.971157)
Supplement: Supplementary file 3 [file Presentation_1.zip › Codes_Frontier/CHECKED_crossvalidation.R]

#Model Summary
# packages --------------------------------------------------------------
packages <- c('class','data.table','dataPreparation','tools','readxl','writexl','EnvStats','tidyverse','outliers','ggplot2','broom',
              'ggpubr','ggpmisc','plyr','gtools','GGally','gridExtra','scales','rsq','egg','MASS','gbm','ggrepel','caret','DescTools','grid')
lapply(packages, library, character.only = TRUE)
#Set directory
setwd("/Users/kimy23/Box/Work/FINAL_CHECK")

data <- read_excel('./train_model/CHECK_modelsummary.xlsx',sheet='twomodels')
data_main <- read_excel('./train_model/CHECK_modelsummary.xlsx',sheet='CV')


# floor p-value to e-65
data_main$spearman_p_fixed <- ifelse(data_main$p_value<1e-65,yes = 1e-65,data_main$p_value)

# replace non-significant p values with "NA"
data_main$spearman_p_fixed <- -log(data_main$spearman_p_fixed,10)

data_main$spearman_p_fixed <- ifelse(data_main$p_value>5e-2,yes = NA,no =data_main$spearman_p_fixed)

data_main$Model <- as.factor(data_main$Model)
data_validation <- filter(data_main, data_main$Cohort == 'Training (Cross Validation)')
# # plot Scales separate graphs

p1 <- ggplot(data_validation, mapping = aes(Scale, y = Rho))+
  geom_boxplot()+
  #scale_fill_viridis(discrete = TRUE, alpha=0.6) +
  geom_jitter(
    #color="black",
              size=0.4, alpha=0.9) +
  theme_ipsum() +
  theme(
    legend.position="none",
    plot.title = element_text(size=11)
  )

p1 <- ggplot(data_validation, mapping = aes(x=Scale, y = Rho,fill = Model))+
 geom_violin(aes(col = Model), fill = NA)+
  stat_summary(aes(col = Model),fun=median, geom="crossbar",size =0.4, width = 0.2,color = 'red',position = position_dodge(0.9))+
  scale_shape_manual(values= 22)+
  scale_color_manual(values=c("black","#76ba1b","#0000ff"),
                     breaks = c("1","2","3"),
                     labels = c("Unadjusted","Adjusted for Covariates","Unadjusted with Covariates"),
                     name="Model") +
  scale_y_continuous(position = "left",expand = c(0,0),limits = c(0,1))+
  theme_classic2()+
  theme(
    panel.background = element_rect(fill = "transparent"), # bg of the panel
    plot.background = element_rect(fill = "transparent", color = NA), # bg of the plot
    legend.background = element_rect(fill = "transparent"), # get rid of legend bg
    legend.box.background = element_rect(fill = "transparent") # get rid of legend panel bg
  )

ggsave(plot = p1,filename = "./model_summary/rho_crossvalidation.png",device = "png",
       width = 10,height = 8,units = "in",scale = 1)


p2 <- ggplot(data_validation, mapping = aes(x=Scale, y = R2,fill = Model))+
  geom_violin(aes(col = Model), fill = NA)+
  stat_summary(aes(col = Model),fun=median, geom="crossbar",size =0.4, width = 0.2,color = 'red',position = position_dodge(0.9))+
  scale_shape_manual(values= 22)+
  scale_color_manual(values=c("black","#76ba1b","#0000ff"),
                     breaks = c("1","2","3"),
                     labels = c("Unadjusted","Adjusted for Covariates","Unadjusted with Covariates"),
                     name="Model") +
  scale_y_continuous(position = "left",expand = c(0,0),limits = c(0,1))+
  theme_classic2()+
  theme(
    panel.background = element_rect(fill = "transparent"), # bg of the panel
    plot.background = element_rect(fill = "transparent", color = NA), # bg of the plot
    legend.background = element_rect(fill = "transparent"), # get rid of legend bg
    legend.box.background = element_rect(fill = "transparent") # get rid of legend panel bg
  )

ggsave(plot = p2,filename = "./model_summary/r2_crossvalidation.png",device = "png",
       width = 9.5,height = 8,units = "in",scale = 1)


#####TWO MODELS
#Set directory
setwd("/Users/kimy23/Box/Work/FINAL_CHECK")

data <- read_excel('./train_model/CHECK_modelsummary.xlsx',sheet='twomodels')
data <- read_excel('/Users/kimy23/Box/Work/new/FINAL/9.refiningmodels/CORRECT_cross_validation/CORRECT_modelsummary.xlsx',sheet='test')


# floor p-value to e-65
data$spearman_p_fixed <- ifelse(data$p_value<1e-65,yes = 1e-65,data$p_value)

# replace non-significant p values with "NA"
data$spearman_p_fixed <- -log(data$spearman_p_fixed,10)

data$spearman_p_fixed <- ifelse(data$p_value>5e-2,yes = NA,no =data$spearman_p_fixed)

data$Model <- as.factor(data$Model)

# # plot Scales separate graphs


cv1 <- ggplot(data, mapping = aes(x=Scale,y=Rho)) +
  geom_stripped_cols(odd = "transparent", even = "gray", alpha = .3) +   #this generates the alternating grayish background
  geom_point(aes(size=CCC,
                 group=Model,shape=Cohort,
                 color=Model,
                 fill=spearman_p_fixed),stroke=1.8,position = position_dodge(.7))+
  geom_line(aes(col=Model),
            position = position_dodge(.7),size=1) + # these are the vertical lines connecting models - linetype depends on which algorith was used 
  scale_fill_gradient2(mid = "#ff0000",high = "#6600cc",low = "#ffcc66",midpoint = 35,space = "Lab",na.value = "white",guide = "colourbar",
                       name="p-value (-log10)",
                       breaks = c(50,30,10,2.16),
                       labels = c("60 and more","40","20","0"))+   # this is the color scheme for p-value - needs to be adjusted for your numbers
  scale_shape_manual(values=c(21,23),
                     breaks = c("Training","Validation"),
                     labels = c("Training","Validation"),
                     name = "Cohort")+
  scale_color_manual(values=c("black","#76ba1b"),
                     breaks = c("1","2"),
                     labels = c("Unadjusted","Adjusted for Covariates"),
                     name="Model") +
  scale_linetype_manual(values = c("solid","solid"),
                        breaks = c("1","2"),
                        labels = c("Unadjusted","Adjusted for Covariates"),
                        name = "Model") +
  scale_size_continuous(name="CCC",
                        range = c(1,8))+ #this defines a range of values for the smallest and largest point
  labs(title = 'Comparing Model Performances', y = 'Spearman Rho',subtitle = '')+
  guides( #this adjusts the order or legends
    color = guide_legend(order = 2),
    linetype = guide_legend(order = 1),
    shape = guide_legend(order = 3, override.aes = list(size=5)), # the "override.aes" overrides the original size, making the symbnols larger
    fill = guide_colorbar(order = 4),
    size = guide_legend(order=5)) + 
  scale_y_continuous(position = "left",expand = c(0,0),limits = c(0,1))+
  theme_classic2() +
  theme(title = element_text(face = "bold",size =20),
        axis.text.x = element_text(face="bold",size=18,color="black",hjust = 0.5,vjust = 1),
        axis.title.x = element_blank(),
        axis.text.y = element_text(size=14,color="black"),
        axis.title.y = element_text(face="bold",size=18),
        legend.title=element_text(size=18, color = "black",face="bold"),
        legend.spacing.y = unit(1, "mm"),
        legend.background = element_blank(),
        legend.box.background = element_rect(colour = "black"),
        legend.justification = c("left", "bottom"),
        legend.box.just = "left", #justification of the text in the legend
        legend.margin = margin(6, 6, 6, 6),
        legend.text=element_text(size=14),
        legend.key.width = unit(1,"cm"),
        panel.grid.major.y = element_line(size=0.5,color="darkgray",linetype = "dashed"))

ggsave(plot = cv1,filename = "./model_summary/nocv_2models_RHO.png",device = "png",
       width = 12,height = 8,units = "in",scale = 1)


cv2 <- ggplot(data, mapping = aes(x=Scale,y=R2)) +
  geom_stripped_cols(odd = "transparent", even = "gray", alpha = .3) +   #this generates the alternating grayish background
  geom_point(aes(size=CCC,
                 group=Model,shape=Cohort,
                 color=Model,
                 fill=spearman_p_fixed),stroke=1.8,position = position_dodge(.7))+
  geom_line(aes(col=Model),
            position = position_dodge(.7),size=1) + # these are the vertical lines connecting models - linetype depends on which algorith was used 
  scale_fill_gradient2(mid = "#ff0000",high = "#6600cc",low = "#ffcc66",midpoint = 35,space = "Lab",na.value = "white",guide = "colourbar",
                       name="p-value (-log10)",
                       breaks = c(50,30,10,2.16),
                       labels = c("60 and more","40","20","0"))+   # this is the color scheme for p-value - needs to be adjusted for your numbers
  scale_shape_manual(values=c(21, 23),
                     breaks = c("Training","Validation"),
                     labels = c("Training","Validation"),
                     name = "Cohort")+
  scale_color_manual(values=c("black","#76ba1b"),
                     breaks = c("1","2"),
                     labels = c("Unadjusted","Adjusted for Covariates"),
                     name="Model") +
  scale_linetype_manual(values = c("solid","solid"),
                        breaks = c("1","2"),
                        labels = c("Unadjusted","Adjusted for Covariates"),
                        name = "Model") +
  scale_size_continuous(name="CCC",
                        range = c(1,8))+ #this defines a range of values for the smallest and largest point
  labs(title = '',y = 'R Squared',subtitle = '')+
  guides( #this adjusts the order or legends
    color = guide_legend(order = 2),
    linetype = guide_legend(order = 1),
    shape = guide_legend(order = 3, override.aes = list(size=5)), # the "override.aes" overrides the original size, making the symbnols larger
    fill = guide_colorbar(order = 4),
    size = guide_legend(order=5)) + 
  scale_y_continuous(position = "right",expand = c(0,0),limits = c(0,1))+
  theme_classic2() +
  theme(title = element_text(face = "bold",size =20),
        axis.text.x = element_text(face="bold",size=18,color="black",hjust = 0.5,vjust = 1),
        axis.text.y = element_text(size=14,color="black"),
        axis.title.x = element_blank(),
        axis.title.y = element_text(face="bold",size=18),
        legend.title=element_text(size=18, color = "black",face="bold"),
        legend.spacing.y = unit(1, "mm"),
        legend.background = element_blank(),
        legend.box.background = element_rect(colour = "black"),
        legend.justification = c("left", "bottom"),
        legend.box.just = "left", #justification of the text in the legend
        legend.margin = margin(6, 6, 6, 6),
        legend.text=element_text(size=14),
        legend.position = 'left',
        legend.key.width = unit(1,"cm"),
        panel.grid.major.y = element_line(size=0.5,color="darkgray",linetype = "dashed"))

ggsave(plot = cv2,filename = "./model_summary/nocv_2models_R2.png",device = "png",
       width = 12,height = 8,units = "in",scale = 1)
