# Supplementary material for: Confounder-adjusted MRI-based predictors of multiple sclerosis disability
Source: Front Radiol. 2022 Sep 13;2:971157. doi: 10.3389/fradi.2022.971157 (PMC10365278; doi:10.3389/fradi.2022.971157)
Supplement: Supplementary file 3 [file Presentation_1.zip › Codes_Frontier/model1_Training/CHECK_model1_NeurEx.R]

#Gradient Boosting Modeling - Training Cohort
#Model 1 - CV Training
#ADD CROSS VALIDATION DATA
#Unadjusted Data without age and gender

# packages --------------------------------------------------------------
packages <- c('class','data.table','dataPreparation','tools','readxl','writexl','EnvStats','tidyverse','outliers','ggplot2','broom',
              'ggpubr','ggpmisc','gtools','gridExtra','scales','rsq','egg','MASS','gbm','ggrepel','DescTools','grid',
              'rsample','ggthemes','wesanderson','Metrics','here','ROCR','dismo','magicfor','caret', 'dplyr')
lapply(packages, library, character.only = TRUE)

#Set directory
setwd("/Users/kimy23/Box/Work/FINAL_CHECK")

#Import training cohort file
# unadjusted <- read_excel('./train_model/CHECKED_training_clinical_values.xlsx', sheet = 'unadjusted_outcomes')
unadjusted <- read_excel('./train_model/CHECKED_training_clinical_values.xlsx', sheet = 'test_unadj')

unadjusted$Scores <- as.numeric(unadjusted$Scores)
unadjusted$Ventricular_CSF <- as.numeric(unadjusted$Ventricular_CSF)
unadjusted$Lesion_Volume <- as.numeric(unadjusted$Lesion_Volume)
unadjusted$Normal_appearing_WM <- as.numeric(unadjusted$Normal_appearing_WM)
unadjusted$Thalamus <- as.numeric(unadjusted$Thalamus)
unadjusted$Brainstem <- as.numeric(unadjusted$Brainstem)
unadjusted$Brain_Parenchymal_Fraction <- as.numeric(unadjusted$Brain_Parenchymal_Fraction)
unadjusted$Supratentorial_WM <- as.numeric(unadjusted$Supratentorial_WM)
unadjusted$Caudate <- as.numeric(unadjusted$Caudate)
unadjusted$Sulcal_CSF <- as.numeric(unadjusted$Sulcal_CSF)
unadjusted$Spinal_Cord <- as.numeric(unadjusted$Spinal_Cord)
unadjusted$Cerebellum_WM <- as.numeric(unadjusted$Cerebellum_WM)
unadjusted$Age <- as.numeric(unadjusted$Age)
unadjusted$Gender <- as.factor(as.character(unadjusted$Gender))
clean_unadjusted <- na.omit(unadjusted)


ms_unadjusted <- filter(clean_unadjusted, clean_unadjusted$Scale %in% 'NeurEx')
ms_unadjusted <- filter(ms_unadjusted, ms_unadjusted$Diagnosis %in% 'MS')


retained11_model1 <- function(){
  outcome <- as.character('NeurEx')
  setwd("/Users/kimy23/Box/Work/FINAL_CHECK/train_model/model1/NeurEx")
  folder <- "retained11"
  if(file.exists(folder)){
    NULL
  }else{dir.create(folder)}
  path_results <- paste('./retained11/')
  
  #Train a GBM
  set.seed(123)
  gbm.fit <- gbm(
    formula = Scores~Ventricular_CSF+Lesion_Volume+Normal_appearing_WM+Thalamus+Brain_Parenchymal_Fraction+Supratentorial_WM+Brainstem+
      Caudate+Sulcal_CSF+Spinal_Cord+Cerebellum_WM,
    data = ms_unadjusted,
    distribution = 'gaussian',
    n.trees = 5000,
    n.minobsinnode = 5,
    interaction.depth = 6,
    shrinkage = 0.01, 
    cv.folds = 10,
    n.cores = NULL, # will use all cores by default
    verbose = FALSE)
  
  # Check performance
  trees <- gbm.perf(gbm.fit, method = "cv",plot.it = FALSE) #best n.trees
  
  #predict training performance
  set.seed(123)
  final.fit <- gbm(
    formula = Scores~Ventricular_CSF+Lesion_Volume+Normal_appearing_WM+Thalamus+Brain_Parenchymal_Fraction+Supratentorial_WM+Brainstem+
      Caudate+Sulcal_CSF+Spinal_Cord+Cerebellum_WM,
    data = ms_unadjusted,
    distribution = 'gaussian',
    n.trees = trees,
    n.minobsinnode = 5,
    interaction.depth = 6,
    shrinkage = 0.01, 
    cv.folds = 10,
    n.cores = NULL, # will use all cores by default
    verbose = FALSE)
  
  training_pred <- predict(final.fit, ms_unadjusted)
  training_results <- data.frame('measured' = ms_unadjusted$Scores,
                                 'predicted' = training_pred)
  #Calculate Training STATS
  stat_data <- data.frame(matrix(ncol = 10, nrow = 1,dimnames=list(NULL, c("RMSE","R2", "Rho","CCC",'p_value','n.trees','n.minobsinnode','shrinkage','interaction.depth','cv.folds'))))
  stat_data$RMSE <- caret::RMSE(training_pred,ms_unadjusted$Scores)   
  stat_data$n.trees <- trees
  test <- CCC(training_results$predicted, training_results$measured, ci = "z-transform", conf.level = 0.95, na.rm = TRUE)
  temp <- (test$rho.c)$est
  temp <- format(round(temp,3),nsmall = 3) #CCC value
  ccc <- paste('CCC = ',temp)
  ccc_text <- grobTree(textGrob(ccc, x = 0.124,y = 0.84),gp=gpar(fontsize = 11))
  stat_data$CCC <- temp
  pearson <- lm(measured~predicted, data = training_results)
  spear <- cor.test(training_results$predicted, training_results$measured, 
                    method = 'spearman',exact = FALSE)
  stat_data$Rho<- spear$estimate
  stat_data$p_value <- spear$p.value
  stat_data$R2 <- summary(pearson)$r.squared
  stat_data$interaction.depth <- 6
  stat_data$n.minobsinnode <- 5
  stat_data$shrinkage <- 0.01
  stat_data$cv.folds <- 10
  write_xlsx(stat_data,'./retained11/training_stats.xlsx')
  
  #training model with tuned parameters
  set.seed(123) #for reproducibility
  path_results <- paste('./retained11/')
  training_file <- paste(outcome, '_model1_retained11_training.png',sep = '')
  #get MSE and compute RMSE
  temp_subtitle <- paste(outcome, ' - Model 1 Retained 11 Unadjusted Volumetrics',sep = '')
  temp_title <- paste(outcome, ' Model 1 Retained 11 Model Performance',sep = '')
  
  #Graph model performance
  finalmodel <- ggplot(training_results,aes(predicted,measured))+geom_point()+
    geom_smooth(method = 'lm', se = TRUE, color = 'blue', fill = 'blue',formula = y~x, data = training_results, size = 1)+
    stat_poly_eq(formula = y~x, 
                 aes(label = paste(stat(rr.label))),
                 size = rel(4),
                 na.rm = TRUE,
                 parse = TRUE)+
    labs(title = temp_title,x='Predicted Scores',y='Measured Scores')+
    stat_cor(method = 'spearman',label.y.npc = 0.925,label.x.npc = 0.005)+
    theme(plot.title = element_text(size = 16, face = 'bold',hjust = 0.5))+
    theme_pubr()+
    annotation_custom(ccc_text)
  finalmodel
  ggsave(filename = 'finalmodel.png', plot = finalmodel, device = 'png',width =18, height = 16, units = 'cm', path = path_results,limitsize = FALSE)
  
  #FOR CROSS VALIDATION
  #create stratified sample
  set.seed(123)
  fitControl <- trainControl(method = 'cv', number = 10, savePredictions = TRUE,
                             summaryFunction = defaultSummary,
                             selectionFunction = 'best',
                             returnResamp = 'final')
  #The last value, out-of-bag estimates, can only be used by random forest, bagged trees, bagged earth, bagged flexible discriminant analysis, or conditional tree forest models. GBM models are not included (the gbm package maintainer has indicated that it would not be a good idea to choose tuning parameter values based on the model OOB error estimates with boosted trees).
  #https://topepo.github.io/caret/model-training-and-tuning.html
  
  set.seed(825)
  cv.fit <- train(Scores~Ventricular_CSF+Lesion_Volume+Normal_appearing_WM+Thalamus+Brain_Parenchymal_Fraction+Supratentorial_WM+Brainstem+
                    Caudate+Sulcal_CSF+Spinal_Cord+Cerebellum_WM,
                  data = ms_unadjusted,
                  method = 'gbm',
                  trControl = fitControl,
                  tuneGrid = data.frame(interaction.depth = 6,
                                        n.trees = trees,
                                        shrinkage = 0.01,
                                        n.minobsinnode = 5),
                  verbose = FALSE) #This last option is actually one for gbm() that passes through
  
  cv_df <- cv.fit$pred
  
  stats <-  cv_df %>%
    group_by(Resample) %>%
    summarise(RMSE = rmse(pred,obs),
              R2 = cor(pred,obs)^2,
              Rho = (cor.test(pred, obs, method = 'spearman',exact = FALSE))$estimate,
              CCC = ((CCC(pred, obs, ci = "z-transform", conf.level = 0.95, na.rm = TRUE)$rho.c)$est),
              p_value = (cor.test(pred, obs, method = 'spearman',exact = FALSE))$p.value,
              n.trees = trees,
              n.minobsinnode = 5,
              shrinkage = 0.01,
              interaction.depth = 6,
              cv.folds = 10)
  write_xlsx(stats,'./retained11/cv_stats.xlsx')
  
  ranking <- summary(final.fit,cBars = 10,method = relative.influence, las =2)
  #Ranking of importance
  ranking %>% 
    # arrange descending to get the top influencers
    dplyr::arrange(desc(rel.inf)) %>%
    # sort to top 20
    dplyr::top_n(20) %>%
    # plot these data using columns
    ggplot(aes(x = forcats::fct_reorder(.f = var, 
                                        .x = rel.inf), 
               y = rel.inf, 
               fill = rel.inf)) +
    geom_col(width = 0.6) + # flip
    coord_flip() + # format
    scale_color_brewer(palette = "Dark2") +
    theme_bw()+
    theme(axis.title = element_text(size = 14),
          axis.text = element_text(size = 12),
          legend.title = element_blank(),
          plot.title = element_text(size = 16, face = 'bold'),
          plot.caption = element_text(size = 8,hjust = 0.5),
          aspect.ratio = 2/3,
          legend.position = 'right') + 
    ggtitle("Top Variable of Importance")+
    labs(subtitle = temp_subtitle,x = '', y = 'Relative Influence')
}

retained11_model1()


retained10_model1 <- function(){
  outcome <- as.character('NeurEx')
  setwd("/Users/kimy23/Box/Work/FINAL_CHECK/train_model/model1/NeurEx")
  folder <- "retained10"
  if(file.exists(folder)){
    NULL
  }else{dir.create(folder)}
  path_results <- paste('./retained10/')
  
  #Train a GBM
  #remove supratent wm
  set.seed(123)
  gbm.fit <- gbm(
    formula = Scores~Ventricular_CSF+Lesion_Volume+Normal_appearing_WM+Thalamus+Brain_Parenchymal_Fraction+Brainstem+
      Caudate+Sulcal_CSF+Spinal_Cord+Cerebellum_WM,
    data = ms_unadjusted,
    distribution = 'gaussian',
    n.trees = 5000,
    n.minobsinnode = 5,
    interaction.depth = 6,
    shrinkage = 0.01, 
    cv.folds = 10,
    n.cores = NULL, # will use all cores by default
    verbose = FALSE)
  
  # Check performance
  trees <- gbm.perf(gbm.fit, method = "cv",plot.it = FALSE) #best n.trees
  
  #predict training performance
  set.seed(123)
  final.fit <- gbm(
    formula = Scores~Ventricular_CSF+Lesion_Volume+Normal_appearing_WM+Thalamus+Brain_Parenchymal_Fraction+Brainstem+
      Caudate+Sulcal_CSF+Spinal_Cord+Cerebellum_WM,
    data = ms_unadjusted,
    distribution = 'gaussian',
    n.trees = trees,
    n.minobsinnode = 5,
    interaction.depth = 6,
    shrinkage = 0.01, 
    cv.folds = 10,
    n.cores = NULL, # will use all cores by default
    verbose = FALSE)
  
  training_pred <- predict(final.fit, ms_unadjusted)
  training_results <- data.frame('measured' = ms_unadjusted$Scores,
                                 'predicted' = training_pred)
  #Calculate Training STATS
  stat_data <- data.frame(matrix(ncol = 10, nrow = 1,dimnames=list(NULL, c("RMSE","R2", "Rho","CCC",'p_value','n.trees','n.minobsinnode','shrinkage','interaction.depth','cv.folds'))))
  stat_data$RMSE <- caret::RMSE(training_pred,ms_unadjusted$Scores)   
  stat_data$n.trees <- trees
  test <- CCC(training_results$predicted, training_results$measured, ci = "z-transform", conf.level = 0.95, na.rm = TRUE)
  temp <- (test$rho.c)$est
  temp <- format(round(temp,3),nsmall = 3) #CCC value
  ccc <- paste('CCC = ',temp)
  ccc_text <- grobTree(textGrob(ccc, x = 0.124,y = 0.84),gp=gpar(fontsize = 11))
  stat_data$CCC <- temp
  pearson <- lm(measured~predicted, data = training_results)
  spear <- cor.test(training_results$predicted, training_results$measured, 
                    method = 'spearman',exact = FALSE)
  stat_data$Rho<- spear$estimate
  stat_data$p_value <- spear$p.value
  stat_data$R2 <- summary(pearson)$r.squared
  stat_data$interaction.depth <- 6
  stat_data$n.minobsinnode <- 5
  stat_data$shrinkage <- 0.01
  stat_data$cv.folds <- 10
  write_xlsx(stat_data,'./retained10/training_stats.xlsx')
  
  #training model with tuned parameters
  set.seed(123) #for reproducibility
  path_results <- paste('./retained10/')
  training_file <- paste(outcome, '_model1_retained10_training.png',sep = '')
  #get MSE and compute RMSE
  temp_subtitle <- paste(outcome, ' - Model 1 Retained 10 Unadjusted Volumetrics',sep = '')
  temp_title <- paste(outcome, ' Model 1 Retained 10 Model Performance',sep = '')
  
  #Graph model performance
  finalmodel <- ggplot(training_results,aes(predicted,measured))+geom_point()+
    geom_smooth(method = 'lm', se = TRUE, color = 'blue', fill = 'blue',formula = y~x, data = training_results, size = 1)+
    stat_poly_eq(formula = y~x, 
                 aes(label = paste(stat(rr.label))),
                 size = rel(4),
                 na.rm = TRUE,
                 parse = TRUE)+
    labs(title = temp_title,x='Predicted Scores',y='Measured Scores')+
    stat_cor(method = 'spearman',label.y.npc = 0.925,label.x.npc = 0.005)+
    theme(plot.title = element_text(size = 16, face = 'bold',hjust = 0.5))+
    theme_pubr()+
    annotation_custom(ccc_text)
  finalmodel
  ggsave(filename = 'finalmodel.png', plot = finalmodel, device = 'png',width =18, height = 16, units = 'cm', path = path_results,limitsize = FALSE)
  
  #FOR CROSS VALIDATION
  #create stratified sample
  set.seed(123)
  fitControl <- trainControl(method = 'cv', number = 10, savePredictions = TRUE,
                             summaryFunction = defaultSummary,
                             selectionFunction = 'best',
                             returnResamp = 'final')
  #The last value, out-of-bag estimates, can only be used by random forest, bagged trees, bagged earth, bagged flexible discriminant analysis, or conditional tree forest models. GBM models are not included (the gbm package maintainer has indicated that it would not be a good idea to choose tuning parameter values based on the model OOB error estimates with boosted trees).
  #https://topepo.github.io/caret/model-training-and-tuning.html
  
  set.seed(825)
  cv.fit <- train(Scores~Ventricular_CSF+Lesion_Volume+Normal_appearing_WM+Thalamus+Brain_Parenchymal_Fraction+Brainstem+
                    Caudate+Sulcal_CSF+Spinal_Cord+Cerebellum_WM,
                  data = ms_unadjusted,
                  method = 'gbm',
                  trControl = fitControl,
                  tuneGrid = data.frame(interaction.depth = 6,
                                        n.trees = trees,
                                        shrinkage = 0.01,
                                        n.minobsinnode = 5),
                  verbose = FALSE) #This last option is actually one for gbm() that passes through
  
  cv_df <- cv.fit$pred
  
  stats <-  cv_df %>%
    group_by(Resample) %>%
    summarise(RMSE = rmse(pred,obs),
              R2 = cor(pred,obs)^2,
              Rho = (cor.test(pred, obs, method = 'spearman',exact = FALSE))$estimate,
              CCC = ((CCC(pred, obs, ci = "z-transform", conf.level = 0.95, na.rm = TRUE)$rho.c)$est),
              p_value = (cor.test(pred, obs, method = 'spearman',exact = FALSE))$p.value,
              n.trees = trees,
              n.minobsinnode = 5,
              shrinkage = 0.01,
              interaction.depth = 6,
              cv.folds = 10)
  write_xlsx(stats,'./retained10/cv_stats.xlsx')
  
  ranking <- summary(final.fit,cBars = 10,method = relative.influence, las =2)
  #Ranking of importance
  ranking %>% 
    # arrange descending to get the top influencers
    dplyr::arrange(desc(rel.inf)) %>%
    # sort to top 20
    dplyr::top_n(20) %>%
    # plot these data using columns
    ggplot(aes(x = forcats::fct_reorder(.f = var, 
                                        .x = rel.inf), 
               y = rel.inf, 
               fill = rel.inf)) +
    geom_col(width = 0.6) + # flip
    coord_flip() + # format
    scale_color_brewer(palette = "Dark2") +
    theme_bw()+
    theme(axis.title = element_text(size = 14),
          axis.text = element_text(size = 12),
          legend.title = element_blank(),
          plot.title = element_text(size = 16, face = 'bold'),
          plot.caption = element_text(size = 8,hjust = 0.5),
          aspect.ratio = 2/3,
          legend.position = 'right') + 
    ggtitle("Top Variable of Importance")+
    labs(subtitle = temp_subtitle,x = '', y = 'Relative Influence')
}
retained10_model1()

retained9_model1 <- function(){
  outcome <- as.character('NeurEx')
  setwd("/Users/kimy23/Box/Work/FINAL_CHECK/train_model/model1/NeurEx")
  folder <- "retained9"
  if(file.exists(folder)){
    NULL
  }else{dir.create(folder)}
  path_results <- paste('./retained9/')
  
  #Train a GBM
  #Remove caudate
  set.seed(123)
  gbm.fit <- gbm(
    formula = Scores~Ventricular_CSF+Lesion_Volume+Normal_appearing_WM+Thalamus+Brain_Parenchymal_Fraction+Brainstem+
      Sulcal_CSF+Spinal_Cord+Cerebellum_WM,
    data = ms_unadjusted,
    distribution = 'gaussian',
    n.trees = 5000,
    n.minobsinnode = 5,
    interaction.depth = 6,
    shrinkage = 0.01, 
    cv.folds = 10,
    n.cores = NULL, # will use all cores by default
    verbose = FALSE)
  
  # Check performance
  trees <- gbm.perf(gbm.fit, method = "cv",plot.it = FALSE) #best n.trees
  
  #predict training performance
  set.seed(123)
  final.fit <- gbm(
    formula = Scores~Ventricular_CSF+Lesion_Volume+Normal_appearing_WM+Thalamus+Brain_Parenchymal_Fraction+Brainstem+
      Sulcal_CSF+Spinal_Cord+Cerebellum_WM,
    data = ms_unadjusted,
    distribution = 'gaussian',
    n.trees = trees,
    n.minobsinnode = 5,
    interaction.depth = 6,
    shrinkage = 0.01, 
    cv.folds = 10,
    n.cores = NULL, # will use all cores by default
    verbose = FALSE)
  
  training_pred <- predict(final.fit, ms_unadjusted)
  training_results <- data.frame('measured' = ms_unadjusted$Scores,
                                 'predicted' = training_pred)
  #Calculate Training STATS
  stat_data <- data.frame(matrix(ncol = 10, nrow = 1,dimnames=list(NULL, c("RMSE","R2", "Rho","CCC",'p_value','n.trees','n.minobsinnode','shrinkage','interaction.depth','cv.folds'))))
  stat_data$RMSE <- caret::RMSE(training_pred,ms_unadjusted$Scores)   
  stat_data$n.trees <- trees
  test <- CCC(training_results$predicted, training_results$measured, ci = "z-transform", conf.level = 0.95, na.rm = TRUE)
  temp <- (test$rho.c)$est
  temp <- format(round(temp,3),nsmall = 3) #CCC value
  ccc <- paste('CCC = ',temp)
  ccc_text <- grobTree(textGrob(ccc, x = 0.124,y = 0.84),gp=gpar(fontsize = 11))
  stat_data$CCC <- temp
  pearson <- lm(measured~predicted, data = training_results)
  spear <- cor.test(training_results$predicted, training_results$measured, 
                    method = 'spearman',exact = FALSE)
  stat_data$Rho<- spear$estimate
  stat_data$p_value <- spear$p.value
  stat_data$R2 <- summary(pearson)$r.squared
  stat_data$interaction.depth <- 6
  stat_data$n.minobsinnode <- 5
  stat_data$shrinkage <- 0.01
  stat_data$cv.folds <- 10
  write_xlsx(stat_data,'./retained9/training_stats.xlsx')
  
  #training model with tuned parameters
  set.seed(123) #for reproducibility
  path_results <- paste('./retained9/')
  training_file <- paste(outcome, '_model1_retained9_training.png',sep = '')
  #get MSE and compute RMSE
  temp_subtitle <- paste(outcome, ' - Model 1 Retained 9 Unadjusted Volumetrics',sep = '')
  temp_title <- paste(outcome, ' Model 1 Retained 9 Model Performance',sep = '')
  
  #Graph model performance
  finalmodel <- ggplot(training_results,aes(predicted,measured))+geom_point()+
    geom_smooth(method = 'lm', se = TRUE, color = 'blue', fill = 'blue',formula = y~x, data = training_results, size = 1)+
    stat_poly_eq(formula = y~x, 
                 aes(label = paste(stat(rr.label))),
                 size = rel(4),
                 na.rm = TRUE,
                 parse = TRUE)+
    labs(title = temp_title,x='Predicted Scores',y='Measured Scores')+
    stat_cor(method = 'spearman',label.y.npc = 0.925,label.x.npc = 0.005)+
    theme(plot.title = element_text(size = 16, face = 'bold',hjust = 0.5))+
    theme_pubr()+
    annotation_custom(ccc_text)
  finalmodel
  ggsave(filename = 'finalmodel.png', plot = finalmodel, device = 'png',width =18, height = 16, units = 'cm', path = path_results,limitsize = FALSE)
  
  #FOR CROSS VALIDATION
  #create stratified sample
  set.seed(123)
  fitControl <- trainControl(method = 'cv', number = 10, savePredictions = TRUE,
                             summaryFunction = defaultSummary,
                             selectionFunction = 'best',
                             returnResamp = 'final')
  #The last value, out-of-bag estimates, can only be used by random forest, bagged trees, bagged earth, bagged flexible discriminant analysis, or conditional tree forest models. GBM models are not included (the gbm package maintainer has indicated that it would not be a good idea to choose tuning parameter values based on the model OOB error estimates with boosted trees).
  #https://topepo.github.io/caret/model-training-and-tuning.html
  
  set.seed(825)
  cv.fit <- train(Scores~Ventricular_CSF+Lesion_Volume+Normal_appearing_WM+Thalamus+Brain_Parenchymal_Fraction+Brainstem+
                    Sulcal_CSF+Spinal_Cord+Cerebellum_WM,
                  data = ms_unadjusted,
                  method = 'gbm',
                  trControl = fitControl,
                  tuneGrid = data.frame(interaction.depth = 6,
                                        n.trees = trees,
                                        shrinkage = 0.01,
                                        n.minobsinnode = 5),
                  verbose = FALSE) #This last option is actually one for gbm() that passes through
  
  cv_df <- cv.fit$pred
  
  stats <-  cv_df %>%
    group_by(Resample) %>%
    summarise(RMSE = rmse(pred,obs),
              R2 = cor(pred,obs)^2,
              Rho = (cor.test(pred, obs, method = 'spearman',exact = FALSE))$estimate,
              CCC = ((CCC(pred, obs, ci = "z-transform", conf.level = 0.95, na.rm = TRUE)$rho.c)$est),
              p_value = (cor.test(pred, obs, method = 'spearman',exact = FALSE))$p.value,
              n.trees = trees,
              n.minobsinnode = 5,
              shrinkage = 0.01,
              interaction.depth = 6,
              cv.folds = 10)
  write_xlsx(stats,'./retained9/cv_stats.xlsx')
  
  ranking <- summary(final.fit,cBars = 10,method = relative.influence, las =2)
  #Ranking of importance
  ranking %>% 
    # arrange descending to get the top influencers
    dplyr::arrange(desc(rel.inf)) %>%
    # sort to top 20
    dplyr::top_n(20) %>%
    # plot these data using columns
    ggplot(aes(x = forcats::fct_reorder(.f = var, 
                                        .x = rel.inf), 
               y = rel.inf, 
               fill = rel.inf)) +
    geom_col(width = 0.6) + # flip
    coord_flip() + # format
    scale_color_brewer(palette = "Dark2") +
    theme_bw()+
    theme(axis.title = element_text(size = 14),
          axis.text = element_text(size = 12),
          legend.title = element_blank(),
          plot.title = element_text(size = 16, face = 'bold'),
          plot.caption = element_text(size = 8,hjust = 0.5),
          aspect.ratio = 2/3,
          legend.position = 'right') + 
    ggtitle("Top Variable of Importance")+
    labs(subtitle = temp_subtitle,x = '', y = 'Relative Influence')
}

retained9_model1()

retained8_model1 <- function(){
  outcome <- as.character('NeurEx')
  setwd("/Users/kimy23/Box/Work/FINAL_CHECK/train_model/model1/NeurEx")
  folder <- "retained8"
  if(file.exists(folder)){
    NULL
  }else{dir.create(folder)}
  path_results <- paste('./retained8/')
  
  #Train a GBM
  #Remove sulcal csf
  set.seed(123)
  gbm.fit <- gbm(
    formula = Scores~Ventricular_CSF+Lesion_Volume+Normal_appearing_WM+Thalamus+Brain_Parenchymal_Fraction+Brainstem+
      Spinal_Cord+Cerebellum_WM,
    data = ms_unadjusted,
    distribution = 'gaussian',
    n.trees = 5000,
    n.minobsinnode = 5,
    interaction.depth = 6,
    shrinkage = 0.01, 
    cv.folds = 10,
    n.cores = NULL, # will use all cores by default
    verbose = FALSE)
  
  # Check performance
  trees <- gbm.perf(gbm.fit, method = "cv",plot.it = FALSE) #best n.trees
  
  #predict training performance
  set.seed(123)
  final.fit <- gbm(
    formula = Scores~Ventricular_CSF+Lesion_Volume+Normal_appearing_WM+Thalamus+Brain_Parenchymal_Fraction+Brainstem+
      Spinal_Cord+Cerebellum_WM,
    data = ms_unadjusted,
    distribution = 'gaussian',
    n.trees = trees,
    n.minobsinnode = 5,
    interaction.depth = 6,
    shrinkage = 0.01, 
    cv.folds = 10,
    n.cores = NULL, # will use all cores by default
    verbose = FALSE)
  
  training_pred <- predict(final.fit, ms_unadjusted)
  training_results <- data.frame('measured' = ms_unadjusted$Scores,
                                 'predicted' = training_pred)
  #Calculate Training STATS
  stat_data <- data.frame(matrix(ncol = 10, nrow = 1,dimnames=list(NULL, c("RMSE","R2", "Rho","CCC",'p_value','n.trees','n.minobsinnode','shrinkage','interaction.depth','cv.folds'))))
  stat_data$RMSE <- caret::RMSE(training_pred,ms_unadjusted$Scores)   
  stat_data$n.trees <- trees
  test <- CCC(training_results$predicted, training_results$measured, ci = "z-transform", conf.level = 0.95, na.rm = TRUE)
  temp <- (test$rho.c)$est
  temp <- format(round(temp,3),nsmall = 3) #CCC value
  ccc <- paste('CCC = ',temp)
  ccc_text <- grobTree(textGrob(ccc, x = 0.124,y = 0.84),gp=gpar(fontsize = 11))
  stat_data$CCC <- temp
  pearson <- lm(measured~predicted, data = training_results)
  spear <- cor.test(training_results$predicted, training_results$measured, 
                    method = 'spearman',exact = FALSE)
  stat_data$Rho<- spear$estimate
  stat_data$p_value <- spear$p.value
  stat_data$R2 <- summary(pearson)$r.squared
  stat_data$interaction.depth <- 6
  stat_data$n.minobsinnode <- 5
  stat_data$shrinkage <- 0.01
  stat_data$cv.folds <- 10
  write_xlsx(stat_data,'./retained8/training_stats.xlsx')
  
  #training model with tuned parameters
  set.seed(123) #for reproducibility
  path_results <- paste('./retained8/')
  training_file <- paste(outcome, '_model1_retained8_training.png',sep = '')
  #get MSE and compute RMSE
  temp_subtitle <- paste(outcome, ' - Model 1 Retained 8 Unadjusted Volumetrics',sep = '')
  temp_title <- paste(outcome, ' Model 1 Retained 8 Model Performance',sep = '')
  
  #Graph model performance
  finalmodel <- ggplot(training_results,aes(predicted,measured))+geom_point()+
    geom_smooth(method = 'lm', se = TRUE, color = 'blue', fill = 'blue',formula = y~x, data = training_results, size = 1)+
    stat_poly_eq(formula = y~x, 
                 aes(label = paste(stat(rr.label))),
                 size = rel(4),
                 na.rm = TRUE,
                 parse = TRUE)+
    labs(title = temp_title,x='Predicted Scores',y='Measured Scores')+
    stat_cor(method = 'spearman',label.y.npc = 0.925,label.x.npc = 0.005)+
    theme(plot.title = element_text(size = 16, face = 'bold',hjust = 0.5))+
    theme_pubr()+
    annotation_custom(ccc_text)
  finalmodel
  ggsave(filename = 'finalmodel.png', plot = finalmodel, device = 'png',width =18, height = 16, units = 'cm', path = path_results,limitsize = FALSE)
  
  #FOR CROSS VALIDATION
  #create stratified sample
  set.seed(123)
  fitControl <- trainControl(method = 'cv', number = 10, savePredictions = TRUE,
                             summaryFunction = defaultSummary,
                             selectionFunction = 'best',
                             returnResamp = 'final')
  #The last value, out-of-bag estimates, can only be used by random forest, bagged trees, bagged earth, bagged flexible discriminant analysis, or conditional tree forest models. GBM models are not included (the gbm package maintainer has indicated that it would not be a good idea to choose tuning parameter values based on the model OOB error estimates with boosted trees).
  #https://topepo.github.io/caret/model-training-and-tuning.html
  
  set.seed(825)
  cv.fit <- train(Scores~Ventricular_CSF+Lesion_Volume+Normal_appearing_WM+Thalamus+Brain_Parenchymal_Fraction+Brainstem+
                    Spinal_Cord+Cerebellum_WM,
                  data = ms_unadjusted,
                  method = 'gbm',
                  trControl = fitControl,
                  tuneGrid = data.frame(interaction.depth = 6,
                                        n.trees = trees,
                                        shrinkage = 0.01,
                                        n.minobsinnode = 5),
                  verbose = FALSE) #This last option is actually one for gbm() that passes through
  
  cv_df <- cv.fit$pred
  
  stats <-  cv_df %>%
    group_by(Resample) %>%
    summarise(RMSE = rmse(pred,obs),
              R2 = cor(pred,obs)^2,
              Rho = (cor.test(pred, obs, method = 'spearman',exact = FALSE))$estimate,
              CCC = ((CCC(pred, obs, ci = "z-transform", conf.level = 0.95, na.rm = TRUE)$rho.c)$est),
              p_value = (cor.test(pred, obs, method = 'spearman',exact = FALSE))$p.value,
              n.trees = trees,
              n.minobsinnode = 5,
              shrinkage = 0.01,
              interaction.depth = 6,
              cv.folds = 10)
  write_xlsx(stats,'./retained8/cv_stats.xlsx')
  
  ranking <- summary(final.fit,cBars = 10,method = relative.influence, las =2)
  #Ranking of importance
  ranking %>% 
    # arrange descending to get the top influencers
    dplyr::arrange(desc(rel.inf)) %>%
    # sort to top 20
    dplyr::top_n(20) %>%
    # plot these data using columns
    ggplot(aes(x = forcats::fct_reorder(.f = var, 
                                        .x = rel.inf), 
               y = rel.inf, 
               fill = rel.inf)) +
    geom_col(width = 0.6) + # flip
    coord_flip() + # format
    scale_color_brewer(palette = "Dark2") +
    theme_bw()+
    theme(axis.title = element_text(size = 14),
          axis.text = element_text(size = 12),
          legend.title = element_blank(),
          plot.title = element_text(size = 16, face = 'bold'),
          plot.caption = element_text(size = 8,hjust = 0.5),
          aspect.ratio = 2/3,
          legend.position = 'right') + 
    ggtitle("Top Variable of Importance")+
    labs(subtitle = temp_subtitle,x = '', y = 'Relative Influence')
}

retained8_model1()
retained7_model1 <- function(){
  outcome <- as.character('NeurEx')
  setwd("/Users/kimy23/Box/Work/FINAL_CHECK/train_model/model1/NeurEx")
  folder <- "retained7"
  if(file.exists(folder)){
    NULL
  }else{dir.create(folder)}
  path_results <- paste('./retained7/')
  
  #Train a GBM
  #Remove normal wm
  set.seed(123)
  gbm.fit <- gbm(
    formula = Scores~Ventricular_CSF+Lesion_Volume+Thalamus+Brain_Parenchymal_Fraction+Brainstem+
      Spinal_Cord+Cerebellum_WM,
    data = ms_unadjusted,
    distribution = 'gaussian',
    n.trees = 5000,
    n.minobsinnode = 5,
    interaction.depth = 6,
    shrinkage = 0.01, 
    cv.folds = 10,
    n.cores = NULL, # will use all cores by default
    verbose = FALSE)
  
  # Check performance
  trees <- gbm.perf(gbm.fit, method = "cv",plot.it = FALSE) #best n.trees
  
  #predict training performance
  set.seed(123)
  final.fit <- gbm(
    formula = Scores~Ventricular_CSF+Lesion_Volume+Thalamus+Brain_Parenchymal_Fraction+Brainstem+
      Spinal_Cord+Cerebellum_WM,
    data = ms_unadjusted,
    distribution = 'gaussian',
    n.trees = trees,
    n.minobsinnode = 5,
    interaction.depth = 6,
    shrinkage = 0.01, 
    cv.folds = 10,
    n.cores = NULL, # will use all cores by default
    verbose = FALSE)
  
  training_pred <- predict(final.fit, ms_unadjusted)
  training_results <- data.frame('measured' = ms_unadjusted$Scores,
                                 'predicted' = training_pred)
  #Calculate Training STATS
  stat_data <- data.frame(matrix(ncol = 10, nrow = 1,dimnames=list(NULL, c("RMSE","R2", "Rho","CCC",'p_value','n.trees','n.minobsinnode','shrinkage','interaction.depth','cv.folds'))))
  stat_data$RMSE <- caret::RMSE(training_pred,ms_unadjusted$Scores)   
  stat_data$n.trees <- trees
  test <- CCC(training_results$predicted, training_results$measured, ci = "z-transform", conf.level = 0.95, na.rm = TRUE)
  temp <- (test$rho.c)$est
  temp <- format(round(temp,3),nsmall = 3) #CCC value
  ccc <- paste('CCC = ',temp)
  ccc_text <- grobTree(textGrob(ccc, x = 0.124,y = 0.84),gp=gpar(fontsize = 11))
  stat_data$CCC <- temp
  pearson <- lm(measured~predicted, data = training_results)
  spear <- cor.test(training_results$predicted, training_results$measured, 
                    method = 'spearman',exact = FALSE)
  stat_data$Rho<- spear$estimate
  stat_data$p_value <- spear$p.value
  stat_data$R2 <- summary(pearson)$r.squared
  stat_data$interaction.depth <- 6
  stat_data$n.minobsinnode <- 5
  stat_data$shrinkage <- 0.01
  stat_data$cv.folds <- 10
  write_xlsx(stat_data,'./retained7/training_stats.xlsx')
  
  #training model with tuned parameters
  set.seed(123) #for reproducibility
  path_results <- paste('./retained7/')
  training_file <- paste(outcome, '_model1_retained7_training.png',sep = '')
  #get MSE and compute RMSE
  temp_subtitle <- paste(outcome, ' - Model 1 Retained 7 Unadjusted Volumetrics',sep = '')
  temp_title <- paste(outcome, ' Model 1 Retained 7 Model Performance',sep = '')
  
  #Graph model performance
  finalmodel <- ggplot(training_results,aes(predicted,measured))+geom_point()+
    geom_smooth(method = 'lm', se = TRUE, color = 'blue', fill = 'blue',formula = y~x, data = training_results, size = 1)+
    stat_poly_eq(formula = y~x, 
                 aes(label = paste(stat(rr.label))),
                 size = rel(4),
                 na.rm = TRUE,
                 parse = TRUE)+
    labs(title = temp_title,x='Predicted Scores',y='Measured Scores')+
    stat_cor(method = 'spearman',label.y.npc = 0.925,label.x.npc = 0.005)+
    theme(plot.title = element_text(size = 16, face = 'bold',hjust = 0.5))+
    theme_pubr()+
    annotation_custom(ccc_text)
  finalmodel
  ggsave(filename = 'finalmodel.png', plot = finalmodel, device = 'png',width =18, height = 16, units = 'cm', path = path_results,limitsize = FALSE)
  
  #FOR CROSS VALIDATION
  #create stratified sample
  set.seed(123)
  fitControl <- trainControl(method = 'cv', number = 10, savePredictions = TRUE,
                             summaryFunction = defaultSummary,
                             selectionFunction = 'best',
                             returnResamp = 'final')
  #The last value, out-of-bag estimates, can only be used by random forest, bagged trees, bagged earth, bagged flexible discriminant analysis, or conditional tree forest models. GBM models are not included (the gbm package maintainer has indicated that it would not be a good idea to choose tuning parameter values based on the model OOB error estimates with boosted trees).
  #https://topepo.github.io/caret/model-training-and-tuning.html
  
  set.seed(825)
  cv.fit <- train(Scores~Ventricular_CSF+Lesion_Volume+Thalamus+Brain_Parenchymal_Fraction+Brainstem+
                    Spinal_Cord+Cerebellum_WM,
                  data = ms_unadjusted,
                  method = 'gbm',
                  trControl = fitControl,
                  tuneGrid = data.frame(interaction.depth = 6,
                                        n.trees = trees,
                                        shrinkage = 0.01,
                                        n.minobsinnode = 5),
                  verbose = FALSE) #This last option is actually one for gbm() that passes through
  
  cv_df <- cv.fit$pred
  
  stats <-  cv_df %>%
    group_by(Resample) %>%
    summarise(RMSE = rmse(pred,obs),
              R2 = cor(pred,obs)^2,
              Rho = (cor.test(pred, obs, method = 'spearman',exact = FALSE))$estimate,
              CCC = ((CCC(pred, obs, ci = "z-transform", conf.level = 0.95, na.rm = TRUE)$rho.c)$est),
              p_value = (cor.test(pred, obs, method = 'spearman',exact = FALSE))$p.value,
              n.trees = trees,
              n.minobsinnode = 5,
              shrinkage = 0.01,
              interaction.depth = 6,
              cv.folds = 10)
  write_xlsx(stats,'./retained7/cv_stats.xlsx')
  
  ranking <- summary(final.fit,cBars = 10,method = relative.influence, las =2)
  #Ranking of importance
  ranking %>% 
    # arrange descending to get the top influencers
    dplyr::arrange(desc(rel.inf)) %>%
    # sort to top 20
    dplyr::top_n(20) %>%
    # plot these data using columns
    ggplot(aes(x = forcats::fct_reorder(.f = var, 
                                        .x = rel.inf), 
               y = rel.inf, 
               fill = rel.inf)) +
    geom_col(width = 0.6) + # flip
    coord_flip() + # format
    scale_color_brewer(palette = "Dark2") +
    theme_bw()+
    theme(axis.title = element_text(size = 14),
          axis.text = element_text(size = 12),
          legend.title = element_blank(),
          plot.title = element_text(size = 16, face = 'bold'),
          plot.caption = element_text(size = 8,hjust = 0.5),
          aspect.ratio = 2/3,
          legend.position = 'right') + 
    ggtitle("Top Variable of Importance")+
    labs(subtitle = temp_subtitle,x = '', y = 'Relative Influence')
}

retained7_model1()
retained6_model1 <- function(){
  outcome <- as.character('NeurEx')
  setwd("/Users/kimy23/Box/Work/FINAL_CHECK/train_model/model1/NeurEx")
  folder <- "retained6"
  if(file.exists(folder)){
    NULL
  }else{dir.create(folder)}
  path_results <- paste('./retained6/')
  
  #Train a GBM
  #Remove brain parenchymal fr
  set.seed(123)
  gbm.fit <- gbm(
    formula = Scores~Ventricular_CSF+Lesion_Volume+Thalamus+Brainstem+
      Spinal_Cord+Cerebellum_WM,
    data = ms_unadjusted,
    distribution = 'gaussian',
    n.trees = 5000,
    n.minobsinnode = 5,
    interaction.depth = 6,
    shrinkage = 0.01, 
    cv.folds = 10,
    n.cores = NULL, # will use all cores by default
    verbose = FALSE)
  
  # Check performance
  trees <- gbm.perf(gbm.fit, method = "cv",plot.it = FALSE) #best n.trees
  
  #predict training performance
  set.seed(123)
  final.fit <- gbm(
    formula = Scores~Ventricular_CSF+Lesion_Volume+Thalamus+Brainstem+
      Spinal_Cord+Cerebellum_WM,
    data = ms_unadjusted,
    distribution = 'gaussian',
    n.trees = trees,
    n.minobsinnode = 5,
    interaction.depth = 6,
    shrinkage = 0.01, 
    cv.folds = 10,
    n.cores = NULL, # will use all cores by default
    verbose = FALSE)
  
  training_pred <- predict(final.fit, ms_unadjusted)
  training_results <- data.frame('measured' = ms_unadjusted$Scores,
                                 'predicted' = training_pred)
  #Calculate Training STATS
  stat_data <- data.frame(matrix(ncol = 10, nrow = 1,dimnames=list(NULL, c("RMSE","R2", "Rho","CCC",'p_value','n.trees','n.minobsinnode','shrinkage','interaction.depth','cv.folds'))))
  stat_data$RMSE <- caret::RMSE(training_pred,ms_unadjusted$Scores)   
  stat_data$n.trees <- trees
  test <- CCC(training_results$predicted, training_results$measured, ci = "z-transform", conf.level = 0.95, na.rm = TRUE)
  temp <- (test$rho.c)$est
  temp <- format(round(temp,3),nsmall = 3) #CCC value
  ccc <- paste('CCC = ',temp)
  ccc_text <- grobTree(textGrob(ccc, x = 0.124,y = 0.84),gp=gpar(fontsize = 11))
  stat_data$CCC <- temp
  pearson <- lm(measured~predicted, data = training_results)
  spear <- cor.test(training_results$predicted, training_results$measured, 
                    method = 'spearman',exact = FALSE)
  stat_data$Rho<- spear$estimate
  stat_data$p_value <- spear$p.value
  stat_data$R2 <- summary(pearson)$r.squared
  stat_data$interaction.depth <- 6
  stat_data$n.minobsinnode <- 5
  stat_data$shrinkage <- 0.01
  stat_data$cv.folds <- 10
  write_xlsx(stat_data,'./retained6/training_stats.xlsx')
  
  #training model with tuned parameters
  set.seed(123) #for reproducibility
  path_results <- paste('./retained6/')
  training_file <- paste(outcome, '_model1_retained6_training.png',sep = '')
  #get MSE and compute RMSE
  temp_subtitle <- paste(outcome, ' - Model 1 Retained 6 Unadjusted Volumetrics',sep = '')
  temp_title <- paste(outcome, ' Model 1 Retained 6 Model Performance',sep = '')
  
  #Graph model performance
  finalmodel <- ggplot(training_results,aes(predicted,measured))+geom_point()+
    geom_smooth(method = 'lm', se = TRUE, color = 'blue', fill = 'blue',formula = y~x, data = training_results, size = 1)+
    stat_poly_eq(formula = y~x, 
                 aes(label = paste(stat(rr.label))),
                 size = rel(4),
                 na.rm = TRUE,
                 parse = TRUE)+
    labs(title = temp_title,x='Predicted Scores',y='Measured Scores')+
    stat_cor(method = 'spearman',label.y.npc = 0.925,label.x.npc = 0.005)+
    theme(plot.title = element_text(size = 16, face = 'bold',hjust = 0.5))+
    theme_pubr()+
    annotation_custom(ccc_text)
  finalmodel
  ggsave(filename = 'finalmodel.png', plot = finalmodel, device = 'png',width =18, height = 16, units = 'cm', path = path_results,limitsize = FALSE)
  
  #FOR CROSS VALIDATION
  #create stratified sample
  set.seed(123)
  fitControl <- trainControl(method = 'cv', number = 10, savePredictions = TRUE,
                             summaryFunction = defaultSummary,
                             selectionFunction = 'best',
                             returnResamp = 'final')
  #The last value, out-of-bag estimates, can only be used by random forest, bagged trees, bagged earth, bagged flexible discriminant analysis, or conditional tree forest models. GBM models are not included (the gbm package maintainer has indicated that it would not be a good idea to choose tuning parameter values based on the model OOB error estimates with boosted trees).
  #https://topepo.github.io/caret/model-training-and-tuning.html
  
  set.seed(825)
  cv.fit <- train(Scores~Ventricular_CSF+Lesion_Volume+Thalamus+Brainstem+
                    Spinal_Cord+Cerebellum_WM,
                  data = ms_unadjusted,
                  method = 'gbm',
                  trControl = fitControl,
                  tuneGrid = data.frame(interaction.depth = 6,
                                        n.trees = trees,
                                        shrinkage = 0.01,
                                        n.minobsinnode = 5),
                  verbose = FALSE) #This last option is actually one for gbm() that passes through
  
  cv_df <- cv.fit$pred
  
  stats <-  cv_df %>%
    group_by(Resample) %>%
    summarise(RMSE = rmse(pred,obs),
              R2 = cor(pred,obs)^2,
              Rho = (cor.test(pred, obs, method = 'spearman',exact = FALSE))$estimate,
              CCC = ((CCC(pred, obs, ci = "z-transform", conf.level = 0.95, na.rm = TRUE)$rho.c)$est),
              p_value = (cor.test(pred, obs, method = 'spearman',exact = FALSE))$p.value,
              n.trees = trees,
              n.minobsinnode = 5,
              shrinkage = 0.01,
              interaction.depth = 6,
              cv.folds = 10)
  write_xlsx(stats,'./retained6/cv_stats.xlsx')
  
  ranking <- summary(final.fit,cBars = 10,method = relative.influence, las =2)
  #Ranking of importance
  ranking %>% 
    # arrange descending to get the top influencers
    dplyr::arrange(desc(rel.inf)) %>%
    # sort to top 20
    dplyr::top_n(20) %>%
    # plot these data using columns
    ggplot(aes(x = forcats::fct_reorder(.f = var, 
                                        .x = rel.inf), 
               y = rel.inf, 
               fill = rel.inf)) +
    geom_col(width = 0.6) + # flip
    coord_flip() + # format
    scale_color_brewer(palette = "Dark2") +
    theme_bw()+
    theme(axis.title = element_text(size = 14),
          axis.text = element_text(size = 12),
          legend.title = element_blank(),
          plot.title = element_text(size = 16, face = 'bold'),
          plot.caption = element_text(size = 8,hjust = 0.5),
          aspect.ratio = 2/3,
          legend.position = 'right') + 
    ggtitle("Top Variable of Importance")+
    labs(subtitle = temp_subtitle,x = '', y = 'Relative Influence')
}

retained6_model1()
retained5_model1 <- function(){
  outcome <- as.character('NeurEx')
  setwd("/Users/kimy23/Box/Work/FINAL_CHECK/train_model/model1/NeurEx")
  folder <- "retained5"
  if(file.exists(folder)){
    NULL
  }else{dir.create(folder)}
  path_results <- paste('./retained5/')
  
  #Train a GBM
  #Remove brainstem
  set.seed(123)
  gbm.fit <- gbm(
    formula = Scores~Ventricular_CSF+Lesion_Volume+Thalamus+
      Spinal_Cord+Cerebellum_WM,
    data = ms_unadjusted,
    distribution = 'gaussian',
    n.trees = 5000,
    n.minobsinnode = 5,
    interaction.depth = 6,
    shrinkage = 0.01, 
    cv.folds = 10,
    n.cores = NULL, # will use all cores by default
    verbose = FALSE)
  
  # Check performance
  trees <- gbm.perf(gbm.fit, method = "cv",plot.it = FALSE) #best n.trees
  
  #predict training performance
  set.seed(123)
  final.fit <- gbm(
    formula = Scores~Ventricular_CSF+Lesion_Volume+Thalamus+
      Spinal_Cord+Cerebellum_WM,
    data = ms_unadjusted,
    distribution = 'gaussian',
    n.trees = trees,
    n.minobsinnode = 5,
    interaction.depth = 6,
    shrinkage = 0.01, 
    cv.folds = 10,
    n.cores = NULL, # will use all cores by default
    verbose = FALSE)
  
  training_pred <- predict(final.fit, ms_unadjusted)
  training_results <- data.frame('measured' = ms_unadjusted$Scores,
                                 'predicted' = training_pred)
  #Calculate Training STATS
  stat_data <- data.frame(matrix(ncol = 10, nrow = 1,dimnames=list(NULL, c("RMSE","R2", "Rho","CCC",'p_value','n.trees','n.minobsinnode','shrinkage','interaction.depth','cv.folds'))))
  stat_data$RMSE <- caret::RMSE(training_pred,ms_unadjusted$Scores)   
  stat_data$n.trees <- trees
  test <- CCC(training_results$predicted, training_results$measured, ci = "z-transform", conf.level = 0.95, na.rm = TRUE)
  temp <- (test$rho.c)$est
  temp <- format(round(temp,3),nsmall = 3) #CCC value
  ccc <- paste('CCC = ',temp)
  ccc_text <- grobTree(textGrob(ccc, x = 0.124,y = 0.84),gp=gpar(fontsize = 11))
  stat_data$CCC <- temp
  pearson <- lm(measured~predicted, data = training_results)
  spear <- cor.test(training_results$predicted, training_results$measured, 
                    method = 'spearman',exact = FALSE)
  stat_data$Rho<- spear$estimate
  stat_data$p_value <- spear$p.value
  stat_data$R2 <- summary(pearson)$r.squared
  stat_data$interaction.depth <- 6
  stat_data$n.minobsinnode <- 5
  stat_data$shrinkage <- 0.01
  stat_data$cv.folds <- 10
  write_xlsx(stat_data,'./retained5/training_stats.xlsx')
  
  #training model with tuned parameters
  set.seed(123) #for reproducibility
  path_results <- paste('./retained5/')
  training_file <- paste(outcome, '_model1_retained5_training.png',sep = '')
  #get MSE and compute RMSE
  temp_subtitle <- paste(outcome, ' - Model 1 Retained 5 Unadjusted Volumetrics',sep = '')
  temp_title <- paste(outcome, ' Model 1 Retained 5 Model Performance',sep = '')
  
  #Graph model performance
  finalmodel <- ggplot(training_results,aes(predicted,measured))+geom_point()+
    geom_smooth(method = 'lm', se = TRUE, color = 'blue', fill = 'blue',formula = y~x, data = training_results, size = 1)+
    stat_poly_eq(formula = y~x, 
                 aes(label = paste(stat(rr.label))),
                 size = rel(4),
                 na.rm = TRUE,
                 parse = TRUE)+
    labs(title = temp_title,x='Predicted Scores',y='Measured Scores')+
    stat_cor(method = 'spearman',label.y.npc = 0.925,label.x.npc = 0.005)+
    theme(plot.title = element_text(size = 16, face = 'bold',hjust = 0.5))+
    theme_pubr()+
    annotation_custom(ccc_text)
  finalmodel
  ggsave(filename = 'finalmodel.png', plot = finalmodel, device = 'png',width =18, height = 16, units = 'cm', path = path_results,limitsize = FALSE)
  
  #FOR CROSS VALIDATION
  #create stratified sample
  set.seed(123)
  fitControl <- trainControl(method = 'cv', number = 10, savePredictions = TRUE,
                             summaryFunction = defaultSummary,
                             selectionFunction = 'best',
                             returnResamp = 'final')
  #The last value, out-of-bag estimates, can only be used by random forest, bagged trees, bagged earth, bagged flexible discriminant analysis, or conditional tree forest models. GBM models are not included (the gbm package maintainer has indicated that it would not be a good idea to choose tuning parameter values based on the model OOB error estimates with boosted trees).
  #https://topepo.github.io/caret/model-training-and-tuning.html
  
  set.seed(825)
  cv.fit <- train(Scores~Ventricular_CSF+Lesion_Volume+Thalamus+
                    Spinal_Cord+Cerebellum_WM,
                  data = ms_unadjusted,
                  method = 'gbm',
                  trControl = fitControl,
                  tuneGrid = data.frame(interaction.depth = 6,
                                        n.trees = trees,
                                        shrinkage = 0.01,
                                        n.minobsinnode = 5),
                  verbose = FALSE) #This last option is actually one for gbm() that passes through
  
  cv_df <- cv.fit$pred
  
  stats <-  cv_df %>%
    group_by(Resample) %>%
    summarise(RMSE = rmse(pred,obs),
              R2 = cor(pred,obs)^2,
              Rho = (cor.test(pred, obs, method = 'spearman',exact = FALSE))$estimate,
              CCC = ((CCC(pred, obs, ci = "z-transform", conf.level = 0.95, na.rm = TRUE)$rho.c)$est),
              p_value = (cor.test(pred, obs, method = 'spearman',exact = FALSE))$p.value,
              n.trees = trees,
              n.minobsinnode = 5,
              shrinkage = 0.01,
              interaction.depth = 6,
              cv.folds = 10)
  write_xlsx(stats,'./retained5/cv_stats.xlsx')
  
  ranking <- summary(final.fit,cBars = 10,method = relative.influence, las =2)
  #Ranking of importance
  ranking %>% 
    # arrange descending to get the top influencers
    dplyr::arrange(desc(rel.inf)) %>%
    # sort to top 20
    dplyr::top_n(20) %>%
    # plot these data using columns
    ggplot(aes(x = forcats::fct_reorder(.f = var, 
                                        .x = rel.inf), 
               y = rel.inf, 
               fill = rel.inf)) +
    geom_col(width = 0.6) + # flip
    coord_flip() + # format
    scale_color_brewer(palette = "Dark2") +
    theme_bw()+
    theme(axis.title = element_text(size = 14),
          axis.text = element_text(size = 12),
          legend.title = element_blank(),
          plot.title = element_text(size = 16, face = 'bold'),
          plot.caption = element_text(size = 8,hjust = 0.5),
          aspect.ratio = 2/3,
          legend.position = 'right') + 
    ggtitle("Top Variable of Importance")+
    labs(subtitle = temp_subtitle,x = '', y = 'Relative Influence')
}

retained5_model1()
retained4_model1 <- function(){
  outcome <- as.character('NeurEx')
  setwd("/Users/kimy23/Box/Work/FINAL_CHECK/train_model/model1/NeurEx")
  folder <- "retained4"
  if(file.exists(folder)){
    NULL
  }else{dir.create(folder)}
  path_results <- paste('./retained4/')
  
  #Train a GBM
  #Remove ventricular csf
  set.seed(123)
  gbm.fit <- gbm(
    formula = Scores~Lesion_Volume+Thalamus+
      Spinal_Cord+Cerebellum_WM,
    data = ms_unadjusted,
    distribution = 'gaussian',
    n.trees = 5000,
    n.minobsinnode = 5,
    interaction.depth = 6,
    shrinkage = 0.01, 
    cv.folds = 10,
    n.cores = NULL, # will use all cores by default
    verbose = FALSE)
  
  # Check performance
  trees <- gbm.perf(gbm.fit, method = "cv",plot.it = FALSE) #best n.trees
  
  #predict training performance
  set.seed(123)
  final.fit <- gbm(
    formula = Scores~Lesion_Volume+Thalamus+
      Spinal_Cord+Cerebellum_WM,
    data = ms_unadjusted,
    distribution = 'gaussian',
    n.trees = trees,
    n.minobsinnode = 5,
    interaction.depth = 6,
    shrinkage = 0.01, 
    cv.folds = 10,
    n.cores = NULL, # will use all cores by default
    verbose = FALSE)
  
  training_pred <- predict(final.fit, ms_unadjusted)
  training_results <- data.frame('measured' = ms_unadjusted$Scores,
                                 'predicted' = training_pred)
  #Calculate Training STATS
  stat_data <- data.frame(matrix(ncol = 10, nrow = 1,dimnames=list(NULL, c("RMSE","R2", "Rho","CCC",'p_value','n.trees','n.minobsinnode','shrinkage','interaction.depth','cv.folds'))))
  stat_data$RMSE <- caret::RMSE(training_pred,ms_unadjusted$Scores)   
  stat_data$n.trees <- trees
  test <- CCC(training_results$predicted, training_results$measured, ci = "z-transform", conf.level = 0.95, na.rm = TRUE)
  temp <- (test$rho.c)$est
  temp <- format(round(temp,3),nsmall = 3) #CCC value
  ccc <- paste('CCC = ',temp)
  ccc_text <- grobTree(textGrob(ccc, x = 0.124,y = 0.84),gp=gpar(fontsize = 11))
  stat_data$CCC <- temp
  pearson <- lm(measured~predicted, data = training_results)
  spear <- cor.test(training_results$predicted, training_results$measured, 
                    method = 'spearman',exact = FALSE)
  stat_data$Rho<- spear$estimate
  stat_data$p_value <- spear$p.value
  stat_data$R2 <- summary(pearson)$r.squared
  stat_data$interaction.depth <- 6
  stat_data$n.minobsinnode <- 5
  stat_data$shrinkage <- 0.01
  stat_data$cv.folds <- 10
  write_xlsx(stat_data,'./retained4/training_stats.xlsx')
  
  #training model with tuned parameters
  set.seed(123) #for reproducibility
  path_results <- paste('./retained4/')
  training_file <- paste(outcome, '_model1_retained4_training.png',sep = '')
  #get MSE and compute RMSE
  temp_subtitle <- paste(outcome, ' - Model 1 Retained 4 Unadjusted Volumetrics',sep = '')
  temp_title <- paste(outcome, ' Model 1 Retained 4 Model Performance',sep = '')
  
  #Graph model performance
  finalmodel <- ggplot(training_results,aes(predicted,measured))+geom_point()+
    geom_smooth(method = 'lm', se = TRUE, color = 'blue', fill = 'blue',formula = y~x, data = training_results, size = 1)+
    stat_poly_eq(formula = y~x, 
                 aes(label = paste(stat(rr.label))),
                 size = rel(4),
                 na.rm = TRUE,
                 parse = TRUE)+
    labs(title = temp_title,x='Predicted Scores',y='Measured Scores')+
    stat_cor(method = 'spearman',label.y.npc = 0.925,label.x.npc = 0.005)+
    theme(plot.title = element_text(size = 16, face = 'bold',hjust = 0.5))+
    theme_pubr()+
    annotation_custom(ccc_text)
  finalmodel
  ggsave(filename = 'finalmodel.png', plot = finalmodel, device = 'png',width =18, height = 16, units = 'cm', path = path_results,limitsize = FALSE)
  
  #FOR CROSS VALIDATION
  #create stratified sample
  set.seed(123)
  fitControl <- trainControl(method = 'cv', number = 10, savePredictions = TRUE,
                             summaryFunction = defaultSummary,
                             selectionFunction = 'best',
                             returnResamp = 'final')
  #The last value, out-of-bag estimates, can only be used by random forest, bagged trees, bagged earth, bagged flexible discriminant analysis, or conditional tree forest models. GBM models are not included (the gbm package maintainer has indicated that it would not be a good idea to choose tuning parameter values based on the model OOB error estimates with boosted trees).
  #https://topepo.github.io/caret/model-training-and-tuning.html
  
  set.seed(825)
  cv.fit <- train(Scores~Lesion_Volume+Thalamus+
                    Spinal_Cord+Cerebellum_WM,
                  data = ms_unadjusted,
                  method = 'gbm',
                  trControl = fitControl,
                  tuneGrid = data.frame(interaction.depth = 6,
                                        n.trees = trees,
                                        shrinkage = 0.01,
                                        n.minobsinnode = 5),
                  verbose = FALSE) #This last option is actually one for gbm() that passes through
  
  cv_df <- cv.fit$pred
  
  stats <-  cv_df %>%
    group_by(Resample) %>%
    summarise(RMSE = rmse(pred,obs),
              R2 = cor(pred,obs)^2,
              Rho = (cor.test(pred, obs, method = 'spearman',exact = FALSE))$estimate,
              CCC = ((CCC(pred, obs, ci = "z-transform", conf.level = 0.95, na.rm = TRUE)$rho.c)$est),
              p_value = (cor.test(pred, obs, method = 'spearman',exact = FALSE))$p.value,
              n.trees = trees,
              n.minobsinnode = 5,
              shrinkage = 0.01,
              interaction.depth = 6,
              cv.folds = 10)
  write_xlsx(stats,'./retained4/cv_stats.xlsx')
  
  ranking <- summary(final.fit,cBars = 10,method = relative.influence, las =2)
  #Ranking of importance
  ranking %>% 
    # arrange descending to get the top influencers
    dplyr::arrange(desc(rel.inf)) %>%
    # sort to top 20
    dplyr::top_n(20) %>%
    # plot these data using columns
    ggplot(aes(x = forcats::fct_reorder(.f = var, 
                                        .x = rel.inf), 
               y = rel.inf, 
               fill = rel.inf)) +
    geom_col(width = 0.6) + # flip
    coord_flip() + # format
    scale_color_brewer(palette = "Dark2") +
    theme_bw()+
    theme(axis.title = element_text(size = 14),
          axis.text = element_text(size = 12),
          legend.title = element_blank(),
          plot.title = element_text(size = 16, face = 'bold'),
          plot.caption = element_text(size = 8,hjust = 0.5),
          aspect.ratio = 2/3,
          legend.position = 'right') + 
    ggtitle("Top Variable of Importance")+
    labs(subtitle = temp_subtitle,x = '', y = 'Relative Influence')
}

retained4_model1()
retained3_model1 <- function(){
  outcome <- as.character('NeurEx')
  setwd("/Users/kimy23/Box/Work/FINAL_CHECK/train_model/model1/NeurEx")
  folder <- "retained3"
  if(file.exists(folder)){
    NULL
  }else{dir.create(folder)}
  path_results <- paste('./retained3/')
  
  #Train a GBM
  #Remove lesion
  set.seed(123)
  gbm.fit <- gbm(
    formula = Scores~Thalamus+
      Spinal_Cord+Cerebellum_WM,
    data = ms_unadjusted,
    distribution = 'gaussian',
    n.trees = 5000,
    n.minobsinnode = 5,
    interaction.depth = 6,
    shrinkage = 0.01, 
    cv.folds = 10,
    n.cores = NULL, # will use all cores by default
    verbose = FALSE)
  
  # Check performance
  trees <- gbm.perf(gbm.fit, method = "cv",plot.it = FALSE) #best n.trees
  
  #predict training performance
  set.seed(123)
  final.fit <- gbm(
    formula = Scores~Thalamus+
      Spinal_Cord+Cerebellum_WM,
    data = ms_unadjusted,
    distribution = 'gaussian',
    n.trees = trees,
    n.minobsinnode = 5,
    interaction.depth = 6,
    shrinkage = 0.01, 
    cv.folds = 10,
    n.cores = NULL, # will use all cores by default
    verbose = FALSE)
  
  training_pred <- predict(final.fit, ms_unadjusted)
  training_results <- data.frame('measured' = ms_unadjusted$Scores,
                                 'predicted' = training_pred)
  #Calculate Training STATS
  stat_data <- data.frame(matrix(ncol = 10, nrow = 1,dimnames=list(NULL, c("RMSE","R2", "Rho","CCC",'p_value','n.trees','n.minobsinnode','shrinkage','interaction.depth','cv.folds'))))
  stat_data$RMSE <- caret::RMSE(training_pred,ms_unadjusted$Scores)   
  stat_data$n.trees <- trees
  test <- CCC(training_results$predicted, training_results$measured, ci = "z-transform", conf.level = 0.95, na.rm = TRUE)
  temp <- (test$rho.c)$est
  temp <- format(round(temp,3),nsmall = 3) #CCC value
  ccc <- paste('CCC = ',temp)
  ccc_text <- grobTree(textGrob(ccc, x = 0.124,y = 0.84),gp=gpar(fontsize = 11))
  stat_data$CCC <- temp
  pearson <- lm(measured~predicted, data = training_results)
  spear <- cor.test(training_results$predicted, training_results$measured, 
                    method = 'spearman',exact = FALSE)
  stat_data$Rho<- spear$estimate
  stat_data$p_value <- spear$p.value
  stat_data$R2 <- summary(pearson)$r.squared
  stat_data$interaction.depth <- 6
  stat_data$n.minobsinnode <- 5
  stat_data$shrinkage <- 0.01
  stat_data$cv.folds <- 10
  write_xlsx(stat_data,'./retained3/training_stats.xlsx')
  
  #training model with tuned parameters
  set.seed(123) #for reproducibility
  path_results <- paste('./retained3/')
  training_file <- paste(outcome, '_model1_retained3_training.png',sep = '')
  #get MSE and compute RMSE
  temp_subtitle <- paste(outcome, ' - Model 1 Retained 3 Unadjusted Volumetrics',sep = '')
  temp_title <- paste(outcome, ' Model 1 Retained 3 Model Performance',sep = '')
  
  #Graph model performance
  finalmodel <- ggplot(training_results,aes(predicted,measured))+geom_point()+
    geom_smooth(method = 'lm', se = TRUE, color = 'blue', fill = 'blue',formula = y~x, data = training_results, size = 1)+
    stat_poly_eq(formula = y~x, 
                 aes(label = paste(stat(rr.label))),
                 size = rel(4),
                 na.rm = TRUE,
                 parse = TRUE)+
    labs(title = temp_title,x='Predicted Scores',y='Measured Scores')+
    stat_cor(method = 'spearman',label.y.npc = 0.925,label.x.npc = 0.005)+
    theme(plot.title = element_text(size = 16, face = 'bold',hjust = 0.5))+
    theme_pubr()+
    annotation_custom(ccc_text)
  finalmodel
  ggsave(filename = 'finalmodel.png', plot = finalmodel, device = 'png',width =18, height = 16, units = 'cm', path = path_results,limitsize = FALSE)
  
  #FOR CROSS VALIDATION
  #create stratified sample
  set.seed(123)
  fitControl <- trainControl(method = 'cv', number = 10, savePredictions = TRUE,
                             summaryFunction = defaultSummary,
                             selectionFunction = 'best',
                             returnResamp = 'final')
  #The last value, out-of-bag estimates, can only be used by random forest, bagged trees, bagged earth, bagged flexible discriminant analysis, or conditional tree forest models. GBM models are not included (the gbm package maintainer has indicated that it would not be a good idea to choose tuning parameter values based on the model OOB error estimates with boosted trees).
  #https://topepo.github.io/caret/model-training-and-tuning.html
  
  set.seed(825)
  cv.fit <- train(Scores~Thalamus+
                    Spinal_Cord+Cerebellum_WM,
                  data = ms_unadjusted,
                  method = 'gbm',
                  trControl = fitControl,
                  tuneGrid = data.frame(interaction.depth = 6,
                                        n.trees = trees,
                                        shrinkage = 0.01,
                                        n.minobsinnode = 5),
                  verbose = FALSE) #This last option is actually one for gbm() that passes through
  
  cv_df <- cv.fit$pred
  
  stats <-  cv_df %>%
    group_by(Resample) %>%
    summarise(RMSE = rmse(pred,obs),
              R2 = cor(pred,obs)^2,
              Rho = (cor.test(pred, obs, method = 'spearman',exact = FALSE))$estimate,
              CCC = ((CCC(pred, obs, ci = "z-transform", conf.level = 0.95, na.rm = TRUE)$rho.c)$est),
              p_value = (cor.test(pred, obs, method = 'spearman',exact = FALSE))$p.value,
              n.trees = trees,
              n.minobsinnode = 5,
              shrinkage = 0.01,
              interaction.depth = 6,
              cv.folds = 10)
  write_xlsx(stats,'./retained3/cv_stats.xlsx')
  
  ranking <- summary(final.fit,cBars = 10,method = relative.influence, las =2)
  #Ranking of importance
  ranking %>% 
    # arrange descending to get the top influencers
    dplyr::arrange(desc(rel.inf)) %>%
    # sort to top 20
    dplyr::top_n(20) %>%
    # plot these data using columns
    ggplot(aes(x = forcats::fct_reorder(.f = var, 
                                        .x = rel.inf), 
               y = rel.inf, 
               fill = rel.inf)) +
    geom_col(width = 0.6) + # flip
    coord_flip() + # format
    scale_color_brewer(palette = "Dark2") +
    theme_bw()+
    theme(axis.title = element_text(size = 14),
          axis.text = element_text(size = 12),
          legend.title = element_blank(),
          plot.title = element_text(size = 16, face = 'bold'),
          plot.caption = element_text(size = 8,hjust = 0.5),
          aspect.ratio = 2/3,
          legend.position = 'right') + 
    ggtitle("Top Variable of Importance")+
    labs(subtitle = temp_subtitle,x = '', y = 'Relative Influence')
}

retained3_model1()
retained2_model1 <- function(){
  outcome <- as.character('NeurEx')
  setwd("/Users/kimy23/Box/Work/FINAL_CHECK/train_model/model1/NeurEx")
  folder <- "retained2"
  if(file.exists(folder)){
    NULL
  }else{dir.create(folder)}
  path_results <- paste('./retained2/')
  
  #Train a GBM
  #Remove cere
  set.seed(123)
  gbm.fit <- gbm(
    formula = Scores~Thalamus+
      Spinal_Cord,
    data = ms_unadjusted,
    distribution = 'gaussian',
    n.trees = 5000,
    n.minobsinnode = 5,
    interaction.depth = 6,
    shrinkage = 0.01, 
    cv.folds = 10,
    n.cores = NULL, # will use all cores by default
    verbose = FALSE)
  
  # Check performance
  trees <- gbm.perf(gbm.fit, method = "cv",plot.it = FALSE) #best n.trees
  
  #predict training performance
  set.seed(123)
  final.fit <- gbm(
    formula = Scores~Thalamus+
      Spinal_Cord,
    data = ms_unadjusted,
    distribution = 'gaussian',
    n.trees = trees,
    n.minobsinnode = 5,
    interaction.depth = 6,
    shrinkage = 0.01, 
    cv.folds = 10,
    n.cores = NULL, # will use all cores by default
    verbose = FALSE)
  
  training_pred <- predict(final.fit, ms_unadjusted)
  training_results <- data.frame('measured' = ms_unadjusted$Scores,
                                 'predicted' = training_pred)
  #Calculate Training STATS
  stat_data <- data.frame(matrix(ncol = 10, nrow = 1,dimnames=list(NULL, c("RMSE","R2", "Rho","CCC",'p_value','n.trees','n.minobsinnode','shrinkage','interaction.depth','cv.folds'))))
  stat_data$RMSE <- caret::RMSE(training_pred,ms_unadjusted$Scores)   
  stat_data$n.trees <- trees
  test <- CCC(training_results$predicted, training_results$measured, ci = "z-transform", conf.level = 0.95, na.rm = TRUE)
  temp <- (test$rho.c)$est
  temp <- format(round(temp,3),nsmall = 3) #CCC value
  ccc <- paste('CCC = ',temp)
  ccc_text <- grobTree(textGrob(ccc, x = 0.124,y = 0.84),gp=gpar(fontsize = 11))
  stat_data$CCC <- temp
  pearson <- lm(measured~predicted, data = training_results)
  spear <- cor.test(training_results$predicted, training_results$measured, 
                    method = 'spearman',exact = FALSE)
  stat_data$Rho<- spear$estimate
  stat_data$p_value <- spear$p.value
  stat_data$R2 <- summary(pearson)$r.squared
  stat_data$interaction.depth <- 6
  stat_data$n.minobsinnode <- 5
  stat_data$shrinkage <- 0.01
  stat_data$cv.folds <- 10
  write_xlsx(stat_data,'./retained2/training_stats.xlsx')
  
  #training model with tuned parameters
  set.seed(123) #for reproducibility
  path_results <- paste('./retained2/')
  training_file <- paste(outcome, '_model1_retained2_training.png',sep = '')
  #get MSE and compute RMSE
  temp_subtitle <- paste(outcome, ' - Model 1 Retained 2 Unadjusted Volumetrics',sep = '')
  temp_title <- paste(outcome, ' Model 1 Retained 2 Model Performance',sep = '')
  
  #Graph model performance
  finalmodel <- ggplot(training_results,aes(predicted,measured))+geom_point()+
    geom_smooth(method = 'lm', se = TRUE, color = 'blue', fill = 'blue',formula = y~x, data = training_results, size = 1)+
    stat_poly_eq(formula = y~x, 
                 aes(label = paste(stat(rr.label))),
                 size = rel(4),
                 na.rm = TRUE,
                 parse = TRUE)+
    labs(title = temp_title,x='Predicted Scores',y='Measured Scores')+
    stat_cor(method = 'spearman',label.y.npc = 0.925,label.x.npc = 0.005)+
    theme(plot.title = element_text(size = 16, face = 'bold',hjust = 0.5))+
    theme_pubr()+
    annotation_custom(ccc_text)
  finalmodel
  ggsave(filename = 'finalmodel.png', plot = finalmodel, device = 'png',width =18, height = 16, units = 'cm', path = path_results,limitsize = FALSE)
  
  #FOR CROSS VALIDATION
  #create stratified sample
  set.seed(123)
  fitControl <- trainControl(method = 'cv', number = 10, savePredictions = TRUE,
                             summaryFunction = defaultSummary,
                             selectionFunction = 'best',
                             returnResamp = 'final')
  #The last value, out-of-bag estimates, can only be used by random forest, bagged trees, bagged earth, bagged flexible discriminant analysis, or conditional tree forest models. GBM models are not included (the gbm package maintainer has indicated that it would not be a good idea to choose tuning parameter values based on the model OOB error estimates with boosted trees).
  #https://topepo.github.io/caret/model-training-and-tuning.html
  
  set.seed(825)
  cv.fit <- train(Scores~Thalamus+
                    Spinal_Cord,
                  data = ms_unadjusted,
                  method = 'gbm',
                  trControl = fitControl,
                  tuneGrid = data.frame(interaction.depth = 6,
                                        n.trees = trees,
                                        shrinkage = 0.01,
                                        n.minobsinnode = 5),
                  verbose = FALSE) #This last option is actually one for gbm() that passes through
  
  cv_df <- cv.fit$pred
  
  stats <-  cv_df %>%
    group_by(Resample) %>%
    summarise(RMSE = rmse(pred,obs),
              R2 = cor(pred,obs)^2,
              Rho = (cor.test(pred, obs, method = 'spearman',exact = FALSE))$estimate,
              CCC = ((CCC(pred, obs, ci = "z-transform", conf.level = 0.95, na.rm = TRUE)$rho.c)$est),
              p_value = (cor.test(pred, obs, method = 'spearman',exact = FALSE))$p.value,
              n.trees = trees,
              n.minobsinnode = 5,
              shrinkage = 0.01,
              interaction.depth = 6,
              cv.folds = 10)
  write_xlsx(stats,'./retained2/cv_stats.xlsx')
  
  ranking <- summary(final.fit,cBars = 10,method = relative.influence, las =2)
  #Ranking of importance
  ranking %>% 
    # arrange descending to get the top influencers
    dplyr::arrange(desc(rel.inf)) %>%
    # sort to top 20
    dplyr::top_n(20) %>%
    # plot these data using columns
    ggplot(aes(x = forcats::fct_reorder(.f = var, 
                                        .x = rel.inf), 
               y = rel.inf, 
               fill = rel.inf)) +
    geom_col(width = 0.6) + # flip
    coord_flip() + # format
    scale_color_brewer(palette = "Dark2") +
    theme_bw()+
    theme(axis.title = element_text(size = 14),
          axis.text = element_text(size = 12),
          legend.title = element_blank(),
          plot.title = element_text(size = 16, face = 'bold'),
          plot.caption = element_text(size = 8,hjust = 0.5),
          aspect.ratio = 2/3,
          legend.position = 'right') + 
    ggtitle("Top Variable of Importance")+
    labs(subtitle = temp_subtitle,x = '', y = 'Relative Influence')
}
retained2_model1()
