# Supplementary material for: Confounder-adjusted MRI-based predictors of multiple sclerosis disability
Source: Front Radiol. 2022 Sep 13;2:971157. doi: 10.3389/fradi.2022.971157 (PMC10365278; doi:10.3389/fradi.2022.971157)
Supplement: Supplementary file 3 [file Presentation_1.zip › Codes_Frontier/Figures/CHECK_cohen_effect_size.R]

#Fig 2: Cohen's effect size in differences between HV and MS cohorts in volumetric features
#Library
packages <- c('class','data.table','dataPreparation','tools','readxl','writexl','EnvStats','tidyverse','outliers','ggplot2','broom',
              'ggpubr','ggpmisc','dplyr','gtools','gridExtra','scales', 'data.table','foreach','base','ggiraphExtra','cowplot','sm','forcats','hrbrthemes','psych','lsr','rstatix')
# install.packages(packages)
lapply(packages, library, character.only = TRUE)

#Set directory and pathways
setwd("/Users/kimy23/Box/Work/FINAL_CHECK")

#Import and load training cohort - adjusted and unadjusted measures of MRI features
data <- read_excel('./FINAL_CHECKED_training_cohort.xlsx', sheet = 'adjustment_fig')
clean_data <- data %>%
  drop_na(Volume, Confounder_values)
clean_data$Volume <- as.numeric(clean_data$Volume)
clean_data$Confounder_values <- as.numeric(clean_data$Confounder_values)


#make one unadjusted dataframe and one adjusted dataframe
unadjusted_data <- clean_data %>%
  filter(Status == 'Before Adjustment')

adjusted_data <- clean_data %>%
  filter(Status == 'After Adjustment')

#################################################################################
# Calculate cohen's d effect size and plot part (b) of Figure 3
#################################################################################

set.seed(123)
mri_feature <- unique(clean_data$Features)

df <- data.frame(matrix(ncol = 5, nrow = 1,dimnames=list(NULL, c("Feature", "unadj_cohensD","adj_cohensD","unadj_ttest","adj_ttest"))))

for(i in 1:length(mri_feature)){
  voi_unadjusted_data <- unadjusted_data %>%
    filter(Features == mri_feature[i]) %>%
    filter(Confounder == 'Age')
  
  hd_unadjusted_data <- voi_unadjusted_data %>%
    filter(Diagnosis == 'HV')
  
  ms_unadjusted_data <- voi_unadjusted_data %>%
    filter(Diagnosis == 'MS')
  
  voi_adjusted_data <- adjusted_data %>%
    filter(Features == mri_feature[i]) %>%
    filter(Confounder == 'Age')
  
  hd_adjusted_data <- voi_adjusted_data %>%
    filter(Diagnosis == 'HV')
  
  ms_adjusted_data <- voi_adjusted_data %>%
    filter(Diagnosis == 'MS')
    
  unadjusted_effect_size <- lsr::cohensD(hd_unadjusted_data$Volume, ms_unadjusted_data$Volume)
  adjusted_effect_size <- lsr::cohensD(hd_adjusted_data$Volume, ms_adjusted_data$Volume)
  unadjusted_res <- t.test(hd_unadjusted_data$Volume, ms_unadjusted_data$Volume,alternative = 'two.sided',var.equal = FALSE)
  unadjusted_ttest<- unadjusted_res$p.value
  adjusted_res <- t.test(hd_adjusted_data$Volume, ms_adjusted_data$Volume,alternative = 'two.sided',var.equal = FALSE)
  adjusted_ttest<- adjusted_res$p.value

  df[i,1] <- mri_feature[i]
  df[i,2] <- unadjusted_effect_size
  df[i,3] <- adjusted_effect_size
  df[i,4] <- unadjusted_ttest
  df[i,5] <- adjusted_ttest
}

write_xlsx(df,'./figure_3/cohensD.xlsx')
