# Supplementary material for: Confounder-adjusted MRI-based predictors of multiple sclerosis disability
Source: Front Radiol. 2022 Sep 13;2:971157. doi: 10.3389/fradi.2022.971157 (PMC10365278; doi:10.3389/fradi.2022.971157)
Supplement: Supplementary file 3 [file Presentation_1.zip › Codes_Frontier/Figures/CHECK_fig4_correlation.R]

#Correlation Matrix Figure 4 and Figure 5
#03272022

#Library
packages <- c('class','data.table','dataPreparation','tools','readxl','writexl','EnvStats','tidyverse','outliers','ggplot2','broom',
              'ggpubr','ggpmisc','plyr','gtools','gridExtra','scales','Hmisc','stats','ggcorrplot')
#install.packages(packages)
lapply(packages, library, character.only = TRUE)

#Set directory
setwd("/Users/kimy23/Box/Work/FINAL_CHECK")

#Import training cohort file
hv_unadjusted <- read_excel('./figure_4/fig4_correlations.xlsx', sheet = 'unadj_hv')
ms_unadjusted <- read_excel('./figure_4/fig4_correlations.xlsx', sheet = 'unadj_ms')

hv_adjusted <- read_excel('./figure_4/fig4_correlations.xlsx', sheet = 'adj_hv')
ms_adjusted <- read_excel('./figure_4/fig4_correlations.xlsx', sheet = 'adj_ms')
##################################################################################################################
#Correlation matrix of unadjusted HV and MS cohorts
##################################################################################################################
hv_corr_unadj <- cor(as.matrix(hv_unadjusted),method = c('spearman'),use = "pairwise.complete.obs")
hv_pvalue_unadj <- cor_pmat(as.matrix(hv_unadjusted),method = c('spearman'),use = "pairwise.complete.obs",exact = FALSE)

ms_corr_unadj <- cor(as.matrix(ms_unadjusted),method = c('spearman'),use = "pairwise.complete.obs")
ms_pvalue_unadj <- cor_pmat(as.matrix(ms_unadjusted),method = c('spearman'),use = "pairwise.complete.obs",exact = FALSE)

#Plot figure
hv_unadj <- ggcorrplot(hv_corr_unadj, 
                            type = 'lower',outline.col = 'black',p.mat=hv_pvalue_unadj,method = "circle",ggtheme = ggplot2::theme_classic())+
  labs(title = '',y='')+
  theme(plot.title = element_text(size = 18, face = 'bold',hjust = 0.5),
        plot.subtitle = element_text(hjust=0.5),
        legend.position = "none")+
  scale_y_discrete(position = "right")

ms_unadj <- ggcorrplot(ms_corr_unadj, 
                            type = 'lower',outline.col = 'black',p.mat=ms_pvalue_unadj,method = "circle",ggtheme = ggplot2::theme_classic())+
  labs(title = '',y='')+
  theme(plot.title = element_text(size = 18, face = 'bold',hjust = 0.5),
        plot.subtitle = element_text(hjust=0.5),
        legend.position = "none")+
  scale_y_discrete(position = "right")

##################################################################################################################
#Correlation matrix of Adjusted HV and MS cohorts
##################################################################################################################
hv_corr_adj <- cor(as.matrix(hv_adjusted),method = c('spearman'),use = "pairwise.complete.obs")
hv_pvalue_adj <- cor_pmat(as.matrix(hv_adjusted),method = c('spearman'),use = "pairwise.complete.obs",exact = FALSE)

ms_corr_adj <- cor(as.matrix(ms_adjusted),method = c('spearman'),use = "pairwise.complete.obs")
ms_pvalue_adj <- cor_pmat(as.matrix(ms_adjusted),method = c('spearman'),use = "pairwise.complete.obs",exact = FALSE)

#Plot figure
hv_adj <- ggcorrplot(hv_corr_adj, 
                       type = 'lower',outline.col = 'black',p.mat=hv_pvalue_adj,method = "circle",ggtheme = ggplot2::theme_classic())+
  labs(title = '',y='')+
  theme(plot.title = element_text(size = 18, face = 'bold',hjust = 0.5),
        plot.subtitle = element_text(hjust=0.5),
        legend.position = "none")+
  scale_y_discrete(position = "right")

ms_adj <- ggcorrplot(ms_corr_adj, 
                       type = 'lower',outline.col = 'black',p.mat=ms_pvalue_adj,method = "circle",ggtheme = ggplot2::theme_classic())+
  labs(title = '',y='')+
  theme(plot.title = element_text(size = 18, face = 'bold',hjust = 0.5),
        plot.subtitle = element_text(hjust=0.5),
        legend.position = "none")+
  scale_y_discrete(position = "right")
##################################################################################################################
#Figure 4 Visualization
##################################################################################################################

figure <- ggarrange(hv_unadj, hv_adj, ms_unadj, ms_adj, ncol = 2, nrow = 2,common.legend = TRUE,legend = 'bottom'
                    #labels = c("A", "B", "C", "D"),
                    #font.label=list(color="black",size=20)
)
title <- expression(atop(bold('Correlation Matrix for Volumetrics'), scriptstyle("")))
final_correlation <- annotate_figure(figure, top = text_grob(title,face = 'bold',size = 23))
ggsave('./figure_4/fig4.png', plot = final_correlation, device = 'png', height = 32, width = 33,units = 'cm',limitsize = FALSE)


##################################################################################################################
#Correlation matrix of MS Training OUTCOMES
##################################################################################################################
#Import training cohort file
ms_unadj_outcomes <- read_excel('./figure_4/fig4_correlations.xlsx', sheet = 'unadj_ms_outcomes')
ms_adj_outcomes <- read_excel('./figure_4/fig4_correlations.xlsx', sheet = 'adj_ms_outcomes')

ms_corr_unadj <- cor(as.matrix(ms_unadj_outcomes),method = c('spearman'),use = "pairwise.complete.obs")
ms_pvalue_unadj <- cor_pmat(as.matrix(ms_unadj_outcomes),method = c('spearman'),use = "pairwise.complete.obs",exact = FALSE)

ms_corr_adj <- cor(as.matrix(ms_adj_outcomes),method = c('spearman'),use = "pairwise.complete.obs")
ms_pvalue_adj <- cor_pmat(as.matrix(ms_adj_outcomes),method = c('spearman'),use = "pairwise.complete.obs",exact = FALSE)


#Matrix Visualization
ms_adj_outcomes_coefficient <- ggcorrplot(ms_corr_adj, type = 'lower', outline.col = 'white',
                                   #p.mat=outcomes_p.mat,
                                   ggtheme = ggplot2::theme_classic(),
                                   lab = TRUE)+
  labs(title = 'Univariate Spearman Coefficient Correlations', subtitle = 'MS Training Cohort Adjusted Volumetrics')+
  theme(plot.title = element_text(size = 20, face = 'bold',hjust = 0.5),
        plot.subtitle = element_text(size = 16,face = 'bold',hjust=0.5),
        legend.title = element_blank(),
        legend.position = 'left',
        panel.background = element_rect(fill = "transparent"), # bg of the panel
        plot.background = element_rect(fill = "transparent", color = NA) # bg of the plot
        )+
  scale_y_discrete(position = "right")
ms_adj_outcomes_nocoefficient <- ggcorrplot(ms_corr_adj, type = 'lower', outline.col = 'white',
                                #p.mat=outcomes_p.mat,
                                ggtheme = ggplot2::theme_classic(),
                                lab = FALSE)+
  labs(title = 'Univariate Spearman Coefficient Correlations', subtitle = 'MS Training Cohort Adjusted Volumetrics')+
  theme(plot.title = element_text(size = 20, face = 'bold',hjust = 0.5),
        plot.subtitle = element_text(size = 16,face = 'bold',hjust=0.5),
        legend.title = element_blank(),
        legend.position = 'left',
        panel.background = element_rect(fill = "transparent"), # bg of the panel
        plot.background = element_rect(fill = "transparent", color = NA) # bg of the plot
        )+
  scale_y_discrete(position = "right")

ms_unadj_outcomes_coefficient <- ggcorrplot(ms_corr_unadj, type = 'lower', outline.col = 'white',
                                    #p.mat=outcomes_p.mat2,
                                    ggtheme = ggplot2::theme_classic(), lab = TRUE)+
  labs(title = 'Univariate Spearman Coefficient Correlations', subtitle = 'MS Training Cohort Unadjusted Volumetrics')+
  theme(plot.title = element_text(size = 20, face = 'bold',hjust = 0.5),
        plot.subtitle = element_text(size = 16,face = 'bold',hjust=0.5),
        legend.title = element_blank(),
        legend.position = 'none',
        panel.background = element_rect(fill = "transparent"), # bg of the panel
        plot.background = element_rect(fill = "transparent", color = NA) # bg of the plot
        )+
  scale_y_discrete(position = "right")

ms_unadj_outcomes_nocoefficient <- ggcorrplot(ms_corr_unadj, type = 'lower', outline.col = 'white',
                                      #p.mat=outcomes_p.mat2,
                                      ggtheme = ggplot2::theme_classic())+
  labs(title = 'Univariate Spearman Coefficient Correlations', subtitle = 'MS Training Cohort Unadjusted Volumetrics')+
  theme(plot.title = element_text(size = 20, face = 'bold',hjust = 0.5),
        plot.subtitle = element_text(size = 16,face = 'bold',hjust=0.5),
        legend.title = element_blank(),
        legend.position = 'none',
        panel.background = element_rect(fill = "transparent"), # bg of the panel
        plot.background = element_rect(fill = "transparent", color = NA) # bg of the plot
        )+
  scale_y_discrete(position = "right")

ggsave('./figure_5/MStraining_adj_coefficient.png', plot = ms_adj_outcomes_coefficient, device = 'png', width = 12, height = 10, units = 'in',bg='transparent')
ggsave('./figure_5/MStraining_adj_nocoefficient.png', plot = ms_adj_outcomes_nocoefficient, device = 'png', width = 12, height = 10, units = 'in',bg='transparent')

ggsave('./figure_5/MStraining_unadj_coefficient.png' ,plot = ms_unadj_outcomes_coefficient, device = 'png', width = 12, height = 10, units = 'in',bg='transparent')
ggsave('./figure_5/MStraining_unadj_nocoefficient.png' ,plot = ms_unadj_outcomes_nocoefficient, device = 'png', width = 12, height = 10, units = 'in',bg='transparent')


##################################################################################################################
#Correlation matrix of MS Validation OUTCOMES
##################################################################################################################
#Import Validation cohort file
ms_unadj_outcomes_validation <- read_excel('./figure_4/fig4_correlations.xlsx', sheet = 'unadj_val_2')
ms_adj_outcomes_validation <- read_excel('./figure_4/fig4_correlations.xlsx', sheet = 'adj_val_2')

ms_corr_unadj_validation <- cor(as.matrix(ms_unadj_outcomes_validation),method = c('spearman'),use = "pairwise.complete.obs")
ms_pvalue_unadj_validation <- cor_pmat(as.matrix(ms_unadj_outcomes_validation),method = c('spearman'),use = "pairwise.complete.obs",exact = FALSE)

ms_corr_adj_validation <- cor(as.matrix(ms_adj_outcomes_validation),method = c('spearman'),use = "pairwise.complete.obs")
ms_pvalue_adj_validation <- cor_pmat(as.matrix(ms_adj_outcomes_validation),method = c('spearman'),use = "pairwise.complete.obs",exact = FALSE)


#Matrix Visualization
ms_adj_outcomes_coefficient <- ggcorrplot(ms_corr_adj_validation, type = 'lower', outline.col = 'white',
                                          #p.mat=outcomes_p.mat,
                                          ggtheme = ggplot2::theme_classic(),
                                          lab = TRUE)+
  labs(title = 'Univariate Spearman Coefficient Correlations', subtitle = 'MS Validation Cohort Adjusted Volumetrics')+
  theme(plot.title = element_text(size = 20, face = 'bold',hjust = 0.5),
        plot.subtitle = element_text(size = 16,face = 'bold',hjust=0.5),
        legend.title = element_blank(),
        legend.position = 'left',
        panel.background = element_rect(fill = "transparent"), # bg of the panel
        plot.background = element_rect(fill = "transparent", color = NA) # bg of the plot
  )+
  scale_y_discrete(position = "right")
ms_adj_outcomes_nocoefficient <- ggcorrplot(ms_corr_adj_validation, type = 'lower', outline.col = 'white',
                                            #p.mat=outcomes_p.mat,
                                            ggtheme = ggplot2::theme_classic(),
                                            lab = FALSE)+
  labs(title = 'Univariate Spearman Coefficient Correlations', subtitle = 'MS Validation Cohort Adjusted Volumetrics')+
  theme(plot.title = element_text(size = 20, face = 'bold',hjust = 0.5),
        plot.subtitle = element_text(size = 16,face = 'bold',hjust=0.5),
        legend.title = element_blank(),
        legend.position = 'left',
        panel.background = element_rect(fill = "transparent"), # bg of the panel
        plot.background = element_rect(fill = "transparent", color = NA) # bg of the plot
  )+
  scale_y_discrete(position = "right")

ms_unadj_outcomes_coefficient <- ggcorrplot(ms_corr_unadj_validation, type = 'lower', outline.col = 'white',
                                            #p.mat=outcomes_p.mat2,
                                            ggtheme = ggplot2::theme_classic(), lab = TRUE)+
  labs(title = 'Univariate Spearman Coefficient Correlations', subtitle = 'MS Validation Cohort Unadjusted Volumetrics')+
  theme(plot.title = element_text(size = 20, face = 'bold',hjust = 0.5),
        plot.subtitle = element_text(size = 16,face = 'bold',hjust=0.5),
        legend.title = element_blank(),
        legend.position = 'none',
        panel.background = element_rect(fill = "transparent"), # bg of the panel
        plot.background = element_rect(fill = "transparent", color = NA) # bg of the plot
  )+
  scale_y_discrete(position = "right")

ms_unadj_outcomes_nocoefficient <- ggcorrplot(ms_corr_unadj_validation, type = 'lower', outline.col = 'white',
                                              #p.mat=outcomes_p.mat2,
                                              ggtheme = ggplot2::theme_classic())+
  labs(title = 'Univariate Spearman Coefficient Correlations', subtitle = 'MS Validation Cohort Unadjusted Volumetrics')+
  theme(plot.title = element_text(size = 20, face = 'bold',hjust = 0.5),
        plot.subtitle = element_text(size = 16,face = 'bold',hjust=0.5),
        legend.title = element_blank(),
        legend.position = 'none',
        panel.background = element_rect(fill = "transparent"), # bg of the panel
        plot.background = element_rect(fill = "transparent", color = NA) # bg of the plot
  )+
  scale_y_discrete(position = "right")

ggsave('./figure_5/MSValidation_adj_coefficient.png', plot = ms_adj_outcomes_coefficient, device = 'png', width = 12, height = 10, units = 'in',bg='transparent')
ggsave('./figure_5/MSValidation_adj_nocoefficient.png', plot = ms_adj_outcomes_nocoefficient, device = 'png', width = 12, height = 10, units = 'in',bg='transparent')

ggsave('./figure_5/MSValidation_unadj_coefficient.png' ,plot = ms_unadj_outcomes_coefficient, device = 'png', width = 12, height = 10, units = 'in',bg='transparent')
ggsave('./figure_5/MSValidation_unadj_nocoefficient.png' ,plot = ms_unadj_outcomes_nocoefficient, device = 'png', width = 12, height = 10, units = 'in',bg='transparent')
