# Supplementary material for: Confounder-adjusted MRI-based predictors of multiple sclerosis disability
Source: Front Radiol. 2022 Sep 13;2:971157. doi: 10.3389/fradi.2022.971157 (PMC10365278; doi:10.3389/fradi.2022.971157)
Supplement: Supplementary file 3 [file Presentation_1.zip › Codes_Frontier/Figures/CHECK_spider_plot.R]

#Spider Plots of Adjusted T-Values
#03252022

#Library
packages <- c('class','data.table','dataPreparation','tools','readxl','writexl','tidyverse','ggplot2',
              'ggpubr','ggpmisc','dplyr','gtools','gridExtra','scales','fmsb','MASS')
lapply(packages, library, character.only = TRUE)

#Set directory
setwd("/Users/kimy23/Box/Work/FINAL_CHECK")
pathway <- paste('./spider/')

#Import t-value file
spider_data <- read_excel('./CHECKED_spider_stats.xlsx',sheet='tvalue_prop')


##########################################################
# Obtain t-value from adjustment
##########################################################

#Import training cohort file
data <- read_excel('./CHECK_unadjusted_training_cohort.xlsx', sheet = 'unadjusted_long')
data$Measured <- as.numeric(data$Measured)
data$Age <- as.numeric(data$Age)
data$Age_sqr <- as.numeric(data$Age_sqr)
data$BMI <- as.numeric(data$BMI)
data$Height <- as.numeric(data$Height)
data$Intracranial_volume <- as.numeric(data$Intracranial_volume)

data_hv <- data %>% 
  filter(Diagnosis=="HV")

data_ms<- data %>% 
  filter(Diagnosis=="MS")

mri_vars <- unique(data$Feature)
#remove lesion load because that one is not adjusted
mri_vars <- mri_vars[-which(mri_vars=="Lesion_Volume")]

for(i in 1:length(mri_vars)){
  
  #1) Get HV dataset with no NAs
  data_hv_clean <- data_hv %>% 
    filter(Feature==mri_vars[i])
  data_hv_clean <- data_hv_clean[complete.cases(data_hv_clean), ] 
  
  #2) Build the model with all confounders
  fit <- lm(Measured ~ Age + Age_sqr + BMI + Gender + Height + Intracranial_volume,data_hv_clean)
  
  #3) Stepwise regression
  step <- stepAIC(fit, direction = "both")
  
  #4) Creates an object with selected variables and coefficients
  assign(paste0("coefficients_",mri_vars[i]),value = tibble::enframe(step$coefficients))
  
  #5) Vector of selected confounders
  sel_vars <- names(step$coefficients)[-1]
  sel_vars <- str_replace_all(string = sel_vars,pattern = "GenderMale",replacement = "Gender")   #remove "Male" from the string since it won't work
  
  #6) Generate formula for the final adjustment
  f <- as.formula(paste("Measured",paste(sel_vars, collapse = " + "),sep = " ~ "))
  
  #7) Build the final model in clean hv cohort
  best_fit <- lm(formula = f,data = data_hv_clean)
  #summary(best_fit)

  t_values <- coef(summary(best_fit))[,"t value"]
  # save the model as an object - just in case you need to go back to it :) 
  assign(paste0("tvalues_",mri_vars[i]),value = tibble::enframe(coef(summary(best_fit))[,"t value"]))
}


##########################################################
# Create spider plots
##########################################################

#Prepare Color
colors <- c("#00AFBB", "#E7B800", "#FC4E07", "#00bb0c","#bb00af",
            "#08efff","#afbb00","#bb6a00","#0052bb","#00676f","#002123",
            "#00306f","#696f00","blue")
#Prepare title
titles <- c("Brain Parenchymal Fraction","Brainstem","Caudate","Cerebellum GM","Cerebellum WM",
            "Cerebrum GM","Normal-appearing WM", "Putamen","Spinal Cord","Sulcal CSF",
            "Supratentorial GM","Supratentorial WM", "Thalamus","Ventricular CSF")


#function for creating radarchart
create_beautiful_radarchart <- function(data, color = "#00AFBB", 
                                        vlabels = colnames(data), vlcex = 0.7,
                                        caxislabels = NULL, title = NULL, ...){
  radarchart(
    data, axistype = 1,
    # Customize the polygon
    pcol = color, pfcol = scales::alpha(color, 0.5), plwd = 2, plty = 1,
    # Customize the grid
    cglcol = "grey", cglty = 1, cglwd = 0.8,
    # Customize the axis
    axislabcol = "transparent", 
    # Variable labels
    vlcex = vlcex, vlabels = vlabels,
    caxislabels = caxislabels, title = title, ...
  )
}

#Open pdf to save spider plot
pdf("./spider/spiderplots.pdf",
    width = 9, height = 11,
    bg = 'transparent',
    colormodel = 'cmyk',
    paper = "A4")

#reduce plot margin using par()
#Split the screen in 6 parts
op <- par(mar=c(1,1,1,1))
par(mfrow=c(4,4))
# opar <- par()
# par(mar = rep(0.8,4))
# par(mfrow = c(3,3))


#Loop for each plot
for(i in 1:14){

  # Custom the radarChart !
  create_beautiful_radarchart(
    data= spider_data[c(1,2,i+2),],
    #caxislabels = seq(0,1.2,0.2),
    color = colors[i], title = titles[i]

  )
}
par(op)

# png('rplot.png')
dev.off()
# 
# #create radar charts
# create_beautiful_radarchart(
#   data = spider_data, axistype =1, 
#   caxislabels = seq(0,1,0.2),
#   color = colors
# )
