# Supplementary material for: Confounder-adjusted MRI-based predictors of multiple sclerosis disability
Source: Front Radiol. 2022 Sep 13;2:971157. doi: 10.3389/fradi.2022.971157 (PMC10365278; doi:10.3389/fradi.2022.971157)
Supplement: Supplementary file 3 [file Presentation_1.zip › Codes_Frontier/Figures/CHECK_figure_3.R]

#Lollipop plot for p-value bonferroni adjustment for multiple comparisons
#Library
packages <- c('class','data.table','dataPreparation','tools','readxl','writexl','EnvStats','tidyverse','outliers','ggplot2','broom',
              'ggpubr','ggpmisc','dplyr','gtools','gridExtra','scales', 'data.table','foreach','base','ggiraphExtra','cowplot','sm','forcats','hrbrthemes')
#install.packages(packages)
lapply(packages, library, character.only = TRUE)

#Set directory
setwd("/Users/kimy23/Box/Work/FINAL_CHECK")

lollipop <- read_excel('./figure_3/figure_3_stats.xlsx', sheet = 'pvalue')
effect_size <- read_excel('./figure_3/figure_3_stats.xlsx', sheet = 'cohensD')
lollipop$Feature <- reorder(lollipop$Feature,lollipop$order)

lollipop_plot <- ggplot(lollipop)+
  geom_segment(aes(x=Feature, xend=Feature, y=unadj_log,yend=adj_log),color = 'grey')+
  geom_point(aes(x=Feature,y = unadj_log),color = 'grey', size=3 ) +
  geom_point( aes(x=Feature, y=adj_log), color=rgb(0.2,0.7,0.1,0.8), size=3 ) +
  coord_flip()+
  theme_ipsum() +
  geom_hline(yintercept = -1.30103, linetype = 'dashed',color = 'red')+
  theme(
    axis.title.y = element_blank(),
    axis.title.x = element_text(size =18, hjust = 0.5,face = 'bold'),
    axis.text.x = element_text(size = 14),
    axis.text.y = element_blank()) +
  labs(y = "log(P-value)",title = element_blank())
lollipop_plot


# specify the factor levels in the order you want
effect_size$Status <- factor(effect_size$Status, levels = c('Unadjusted','Adjusted'))

effect_size$Feature <- factor(effect_size$Feature, levels = c("Supratentorial GM", "Cerebrum GM", "Cerebellum GM",'Putamen','Brainstem',
                                                                'Spinal Cord','Cerebellum WM','Caudate','Sulcal CSF','Brain Parenchymal Fraction','Supratentorial WM','Normal-appearing WM','Thalamus','Lesion Volume','Ventricular CSF'))

cohen_plot <- ggplot(effect_size)+
  geom_bar(aes(x=Feature,y=d,fill = Status),stat = 'identity', position=position_dodge(), width = 0.65)+
  coord_flip()+
  theme_ipsum()+
  scale_fill_manual(values=c('grey',rgb(0.2,0.7,0.1,0.8)))+
  labs(y = "Cohen's d (Effect Size)",title = element_blank())+
  theme(legend.title = element_blank(),
        axis.title.x = element_text(size = 18, hjust = 0.5,face ='bold'),
        axis.text.y = element_text(color = c("blue","blue","blue","red",
                                             "blue","blue","red",
                                             "blue","blue","blue","red","red","blue","black","blue"), size = 15,hjust = 0.5),
        axis.title.y= element_blank(),
        axis.text.x = element_text(size = 14),
        #legend.text = element_text(size = 12,face = 'bold'),
        #legend.position = "bottom",
        legend.position = 'none')

cohen_plot
#ggsave(paste('effect_size.png',sep=''), plot = partb, device = 'png', height = 16, width = 20,units = 'cm',path = path_results,limitsize = FALSE)

#Making figure 2
figure <- ggarrange(lollipop_plot,ggplot() + theme_void(), cohen_plot, nrow = 1,widths = c(1,-0.15,1.3))
title <- expression(atop(bold('Differences Between HV and MS in MRI Features')))
final_correlation <- annotate_figure(figure, top = text_grob(title,face = 'bold',size = 23))

ggsave('./figure_3/CHECKED_fig3.png', plot = final_correlation, device = 'png', height = 20, width = 30,units = 'cm',limitsize = FALSE)


partb <- ggplot(effect_size)+
  geom_bar(aes(x=Features,y=cohens_d,fill = Status),stat = 'identity', position=position_dodge())+
  coord_flip()+
  theme_ipsum()+
  scale_fill_manual(values=c('grey',rgb(0.2,0.7,0.1,0.8)))+
  labs(y = "Cohen's d (Effect Size)",title = element_blank())+
  theme(legend.title = element_blank(),
        axis.title.x = element_text(size = 14, hjust = 0.5,face ='bold'),
        axis.text.y = element_text(color = c("blue","blue","red","blue","blue","blue","red","blue","blue","blue","red","red","blue","black","blue"), size = 13,hjust = 0.5),
        axis.title.y= element_blank(),
        title = element_text(size = 20),
        #legend.text = element_text(size = 12,face = 'bold'),
        #legend.position = "bottom",
        legend.position = 'none')

partb
ggsave(paste('effect_size.png',sep=''), plot = partb, device = 'png', height = 16, width = 20,units = 'cm',path = path_results,limitsize = FALSE)


########################
#FDR ADJUSTMENT
fdr <- read_excel('/Users/kimy23/Box/Work/new/FINAL/7.fdr_adjustment/FINAL_fdr_adjustment.xlsx', sheet = 'FINAL')
fdr$Volumetric <- reorder(fdr$Volumetric,fdr$Adjusted)


parta <- ggplot(fdr)+
  geom_segment(aes(x=Volumetric, xend=Volumetric, y=converted_unadjusted,yend=converted_adjusted),color = 'grey')+
  geom_point(aes(x=Volumetric,y = converted_unadjusted),color = 'grey', size=3 ) +
  geom_point( aes(x=Volumetric, y=converted_adjusted), color=rgb(0.2,0.7,0.1,0.8), size=3 ) +
  coord_flip()+
  theme_ipsum() +
  geom_hline(yintercept = -1.30103, linetype = 'dashed',color = 'red')+
  theme(
    axis.title.y = element_blank(),
    axis.title.x = element_text(size =14, hjust = 0.5,face = 'bold'),
    axis.text.y = element_blank()) +
  labs(y = "log(P-value)",title = element_blank())
parta


effect_size <- read_excel('/Users/kimy23/Box/Work/new/FINAL/7.fdr_adjustment/effect_size.xlsx')

# specify the factor levels in the order you want
effect_size$Status <- factor(effect_size$Status, levels = c('Unadjusted','Adjusted for covariates'))

#effect_size <- gather(data = effect_size,Features, cohens_d, Status)
effect_size$Features <- factor(effect_size$Features, levels = c("Cerebrum GM", "Cerebellum GM", "Putamen",'Supratentorial GM','Brainstem',
                                                                'Spinal Cord','Cerebellum WM','Caudate','Sulcal CSF','Brain Parenchymal Fraction','Supratentorial WM','Normal Appearing WM','Thalamus','Lesion Volume','Ventricular CSF'))

partb <- ggplot(effect_size)+
  geom_bar(aes(x=Features,y=cohens_d,fill = Status),stat = 'identity', position=position_dodge())+
  coord_flip()+
  theme_ipsum()+
  scale_fill_manual(values=c('grey',rgb(0.2,0.7,0.1,0.8)))+
  labs(y = "Cohen's d (Effect Size)",title = element_blank())+
  theme(legend.title = element_blank(),
        axis.title.x = element_text(size = 14, hjust = 0.5,face ='bold'),
        axis.text.y = element_text(color = c("blue","blue","red","blue","blue","blue","red","blue","blue","blue","red","red","blue","black","black"), size = 13,hjust = 0.5),
        axis.title.y= element_blank(),
        title = element_text(size = 20),
        #legend.text = element_text(size = 12,face = 'bold'),
        #legend.position = "bottom",
        legend.position = 'none')

partb
#ggsave(paste('effect_size.png',sep=''), plot = partb, device = 'png', height = 16, width = 20,units = 'cm',path = path_results,limitsize = FALSE)

#Making figure 2
figure <- ggarrange(parta,ggplot() + theme_void(), partb, nrow = 1,widths = c(1,-0.15,1.3))
title <- expression(atop(bold('Differences Between HV and MS in MRI Features'), scriptstyle("Changes After Adjusting For Multiple Comparisons")))
final_correlation <- annotate_figure(figure, top = text_grob(title,face = 'bold',size = 23))


ggsave(paste('FINAL_fig2_fdr.png',sep=''), plot = final_correlation, device = 'png', height = 18, width = 30,units = 'cm',path = path_results,limitsize = FALSE)
