# Supplementary material for: Confounder-adjusted MRI-based predictors of multiple sclerosis disability
Source: Front Radiol. 2022 Sep 13;2:971157. doi: 10.3389/fradi.2022.971157 (PMC10365278; doi:10.3389/fradi.2022.971157)
Supplement: Supplementary file 3 [file Presentation_1.zip › Codes_Frontier/Figures/CHECK_hd_unadjusted_figures.R]

#Before adjustment only HD figures
#03242022

#remove(list = ls())

#Install Packages; load library
packages <- c('class','data.table','dataPreparation','tools','readxl','writexl','EnvStats','tidyverse','outliers','ggplot2','broom',
              'ggpubr','ggpmisc','dplyr','gtools','gridExtra','scales', 'data.table','foreach','base','ggiraphExtra','cowplot','MASS','epiR',
              'lubridate','ggbeeswarm','reshape2','hrbrthemes','RColorBrewer','viridis','foreach','doBy','glmnet','MatchIt','stringr','knitr',
              'optmatch','rstatix')
#install.packages(packages)
lapply(packages, library, character.only = TRUE)

#Set directory
setwd("/Users/kimy23/Box/Work/FINAL_CHECK")
unadjusted_pathway <- paste('./unadjusted_hd_figs/')
unadjusted_eq_pathway <- paste('./unadjusted_hd_figs/hd_eqs/')
adjusted_eq_pathway <- paste('./unadjusted_hd_figs/hd_adjusted_eqs/')
adjusted_pathway <- paste('./adjusted_figs/')
adjusted_values <- paste('./adjustment/')

#Load original training cohort dataset. This is the clean unadjusted dataset without unnecessary columns.
unadjusted_data <- read_excel('./FINAL_CHECKED_training_cohort.xlsx', sheet = 'wide')

#This is for long/combined version of the unadjusted dataframe to use for advanced adjustment and plotting
#This is the main working dataset.
data <- read_excel('./FINAL_CHECKED_training_cohort.xlsx', sheet = 'adjustment_fig')
clean_data <- data %>%
  drop_na(Volume, Confounder_values)
clean_data$Volume <- as.numeric(clean_data$Volume)
clean_data$Confounder_values <- as.numeric(clean_data$Confounder_values)


#################################################################################
# Plot Unadjusted HD against confounders - Yujin Style
#################################################################################

unadjusted_hv_figure <- function(feature){
  unadjusted_data <- filter(clean_data, clean_data$Status == 'Before Adjustment')
  unadjusted_data$Volume <- as.numeric(unadjusted_data$Volume)
  unadjusted_data$Confounder_values <- as.numeric(unadjusted_data$Confounder_values)
  unadjusted_data_voi <- filter(unadjusted_data,Features == feature)

  # hd_data <- filter(clean_data, clean_data$Diagnosis == 'HV')
  # hd_data$Volume <- as.numeric(hd_data$Volume)
  # hd_data$Confounder_values <- as.numeric(hd_data$Confounder_values)
  # 
  # hd_data_beforeadj <- filter(hd_data, hd_data$Status == 'Before Adjustment')
  # hd_data_voi <- filter(hd_data_beforeadj,Features == feature)
  
  gender_data <- filter(unadjusted_data_voi,unadjusted_data_voi$Confounder == 'Age')
  
  title_name <- paste0(feature,' Volume Adjustment')
  unadjusted_data_voi$Diagnosis <- factor(unadjusted_data_voi$Diagnosis, levels = c('HV','Non-MS','MS'))
  
  all <- ggplot(unadjusted_data_voi, aes(x=Confounder_values,Volume))+
    geom_point(shape = 21, alpha = 0.5)+
    geom_smooth(method = 'lm', se = FALSE, color = '#76ba1b', fill = '#76ba1b',formula = y~x, data = unadjusted_data_voi, size = 1)+
    stat_poly_eq(formula = y~x,
                 aes(label = paste(stat(rr.label),
                                   stat(p.value.label),
                                   sep = "*\", \"*")),
                 size = rel(4),
                 na.rm = TRUE,
                 parse = TRUE)+
    labs(title = title_name,y = 'Unadjusted Volume (mm^3)', x = '')+
    # labs(title = title_name,y = 'Unadjusted CSA (mm^2)', x = '')+
    # labs(title = title_name,y = 'Unadjusted Fraction', x = '')+
    facet_grid(Diagnosis~Confounder, scales = 'free_x',switch = 'y')+
    theme_pubclean()+
    theme(strip.text.x = element_text(size = 10, face = 'bold'),
          strip.text.y = element_text(angle = 180, size = 10),
          strip.background = element_rect(fill = 'lightgrey', colour = 'black'),
          axis.title.y = element_text(face = 'bold'),
          strip.placement = "outside")+
    scale_y_continuous(expand = expansion(mult = 0.25))
  
  mycomparisons <-list(c('Female','Male'))
  gender_data$Diagnosis <- factor(gender_data$Diagnosis, levels = c('HV','Non-MS','MS'))
  
  gender <- ggplot(gender_data, aes(x=as.factor(Gender),y=Volume,color = Gender))+
    geom_boxplot(color = 'black',width = 0.5,show.legend = FALSE,na.rm = TRUE)+
    geom_jitter(aes(color = Gender),shape = 1, show.legend = FALSE,alpha = 0.5)+
    labs(x='',y='',title = '',subtitle = expression(atop('',atop('',''))))+
    facet_grid(Diagnosis~.,space = 'free')+
    stat_compare_means(comparisons = mycomparisons,method = 'wilcox.test',label = 'p.signif')+
    theme(strip.text.x = element_text(size = 10, face = 'bold'),
          axis.text.y=element_blank(),
          axis.title.y.left = element_blank(),
          strip.background.y = element_blank(),
          strip.text.y = element_blank())+
    scale_color_manual("Gender", values = c("Female" = "pink", "Male" = "lightblue"))+
    scale_y_continuous(expand = expansion(mult = 0.25))+
    theme_pubclean()
  
  gendervariable <- ggarrange(all,gender, 
                              widths = c(2,0.5),
                              nrow = 1)
  
  file <- paste0(feature, '_before_onlyhd.png')
  
  ggsave(plot=gendervariable,path = unadjusted_pathway, filename = file, device = 'png', height = 18, width = 35,units = 'cm',limitsize = FALSE)
}


mri_feature <- unique(clean_data$Features)

for(i in 1:length(mri_feature)){  #i <- 1
  voi <- mri_feature[i]
  unadjusted_hv_figure(voi)
}

################################################################
#To obtain HV unadjusted equation
###############################################################
unadjusted_hv_figure_eq <- function(feature){
  hd_data <- filter(clean_data, clean_data$Diagnosis == 'HV')
  hd_data$Volume <- as.numeric(hd_data$Volume)
  hd_data$Confounder_values <- as.numeric(hd_data$Confounder_values)
  
  hd_data_beforeadj <- filter(hd_data, hd_data$Status == 'Before Adjustment')
  hd_data_voi <- filter(hd_data_beforeadj,Features == feature)
  
  gender_data <- filter(hd_data_voi,hd_data_voi$Confounder == 'Age')
  
  title_name <- paste0(feature,' Volume Adjustment')
  
  all <- ggplot(hd_data_voi, aes(x=Confounder_values,Volume))+
    geom_point(shape = 21, alpha = 0.5)+
    geom_smooth(method = 'lm', se = FALSE, color = '#76ba1b', fill = '#76ba1b',formula = y~x, data = hd_data_voi, size = 1)+
    stat_poly_eq(formula = y~x,
                 aes(label = paste(..eq.label..)),
                 size = rel(4),
                 na.rm = TRUE,
                 parse = TRUE)+
    labs(title = title_name,y = 'Unadjusted Volume (mm^3)', x = '')+
    # labs(title = title_name,y = 'Unadjusted CSA (mm^2)', x = '')+
    # labs(title = title_name,y = 'Unadjusted Fraction', x = '')+
    facet_grid(Diagnosis~Confounder, scales = 'free_x',switch = 'y')+
    theme_pubclean()+
    theme(strip.text.x = element_text(size = 10, face = 'bold'),
          strip.text.y = element_text(angle = 180, size = 10),
          strip.background = element_rect(fill = 'lightgrey', colour = 'black'),
          axis.title.y = element_text(face = 'bold'),
          strip.placement = "outside")+
    scale_y_continuous(expand = expansion(mult = 0.25))
  
  mycomparisons <-list(c('Female','Male'))
  gender <- ggplot(gender_data, aes(x=as.factor(Gender),y=Volume,color = Gender))+
    geom_boxplot(color = 'black',width = 0.5,show.legend = FALSE,na.rm = TRUE)+
    geom_jitter(aes(color = Gender),shape = 1, show.legend = FALSE,alpha = 0.5)+
    labs(x='',y='',title = '',subtitle = expression(atop('',atop('',''))))+
    facet_grid(Diagnosis~.,space = 'free')+
    stat_compare_means(comparisons = mycomparisons,method = 'wilcox.test',label = 'p.signif')+
    theme(strip.text.x = element_text(size = 10, face = 'bold'),
          axis.text.y=element_blank(),
          axis.title.y.left = element_blank(),
          strip.background.y = element_blank(),
          strip.text.y = element_blank())+
    scale_color_manual("Gender", values = c("Female" = "pink", "Male" = "lightblue"))+
    scale_y_continuous(expand = expansion(mult = 0.25))+
    theme_pubclean()
  
  gendervariable <- ggarrange(all,gender, 
                              widths = c(2,0.4),
                              nrow = 1)
  
  file <- paste0(feature, '_before_onlyhd.png')
  
  ggsave(plot=gendervariable,path = unadjusted_eq_pathway, filename = file, device = 'png', height = 8, width = 35,units = 'cm',limitsize = FALSE)
}


mri_feature <- unique(clean_data$Features)

for(i in 1:length(mri_feature)){  #i <- 1
  voi <- mri_feature[i]
  unadjusted_hv_figure_eq(voi)
}

################################################################
#To obtain HV adjusted equation
###############################################################
adjusted_hv_figure_eq <- function(feature){
  hd_data <- filter(clean_data, clean_data$Diagnosis == 'HV')
  hd_data$Volume <- as.numeric(hd_data$Volume)
  hd_data$Confounder_values <- as.numeric(hd_data$Confounder_values)
  
  hd_data_afteradj <- filter(hd_data, hd_data$Status == 'After Adjustment')
  hd_data_voi <- filter(hd_data_afteradj,Features == feature)
  
  gender_data <- filter(hd_data_voi,hd_data_voi$Confounder == 'Age')
  
  title_name <- paste0(feature,' Volume Adjustment')
  
  all <- ggplot(hd_data_voi, aes(x=Confounder_values,Volume))+
    geom_point(shape = 21, alpha = 0.5)+
    geom_smooth(method = 'lm', se = FALSE, color = '#76ba1b', fill = '#76ba1b',formula = y~x, data = hd_data_voi, size = 1)+
    stat_poly_eq(formula = y~x,
                 aes(label = paste(..eq.label..)),
                 size = rel(3),
                 na.rm = TRUE,
                 parse = TRUE)+
    labs(title = title_name,y = 'Adjusted Volume (mm^3)', x = '')+
    # labs(title = title_name,y = 'adjusted CSA (mm^2)', x = '')+
    # labs(title = title_name,y = 'adjusted Fraction', x = '')+
    facet_grid(Diagnosis~Confounder, scales = 'free_x',switch = 'y')+
    theme_pubclean()+
    theme(strip.text.x = element_text(size = 10, face = 'bold'),
          strip.text.y = element_text(angle = 180, size = 10),
          strip.background = element_rect(fill = 'lightgrey', colour = 'black'),
          axis.title.y = element_text(face = 'bold'),
          strip.placement = "outside")+
    scale_y_continuous(expand = expansion(mult = 0.25))
  
  mycomparisons <-list(c('Female','Male'))
  gender <- ggplot(gender_data, aes(x=as.factor(Gender),y=Volume,color = Gender))+
    geom_boxplot(color = 'black',width = 0.5,show.legend = FALSE,na.rm = TRUE)+
    geom_jitter(aes(color = Gender),shape = 1, show.legend = FALSE,alpha = 0.5)+
    labs(x='',y='',title = '',subtitle = expression(atop('',atop('',''))))+
    facet_grid(Diagnosis~.,space = 'free')+
    stat_compare_means(comparisons = mycomparisons,method = 'wilcox.test',label = 'p.signif')+
    theme(strip.text.x = element_text(size = 10, face = 'bold'),
          axis.text.y=element_blank(),
          axis.title.y.left = element_blank(),
          strip.background.y = element_blank(),
          strip.text.y = element_blank())+
    scale_color_manual("Gender", values = c("Female" = "pink", "Male" = "lightblue"))+
    scale_y_continuous(expand = expansion(mult = 0.25))+
    theme_pubclean()
  
  gendervariable <- ggarrange(all,gender, 
                              widths = c(2,0.4),
                              nrow = 1)
  
  file <- paste0(feature, '_after_onlyhd.png')
  
  ggsave(plot=gendervariable,path = adjusted_eq_pathway, filename = file, device = 'png', height = 8, width = 35,units = 'cm',limitsize = FALSE)
}


mri_feature <- unique(clean_data$Features)

for(i in 1:length(mri_feature)){  #i <- 1
  voi <- mri_feature[i]
  adjusted_hv_figure_eq(voi)
}

#################################################################################
# Plot all cohorts in one plot - unadjusted vs adjusted comparison
#################################################################################

comparison_figure <- function(feature){
  comparison_pathway <- paste('./supp_figs')
  unadjusted_data <- filter(clean_data, clean_data$Status == 'Before Adjustment')
  unadjusted_data$Volume <- as.numeric(unadjusted_data$Volume)
  unadjusted_data$Confounder_values <- as.numeric(unadjusted_data$Confounder_values)
  unadjusted_data_voi <- filter(unadjusted_data,Features == feature)
  unadjusted_data_voi <- unadjusted_data_voi %>%
    filter(Confounder == 'Age')
  
  adj_data <- filter(clean_data, clean_data$Status == "After Adjustment")
  adj_data_voi <- filter(adj_data, Features == feature)
  adj_data_voi$Volume <- as.numeric(adj_data_voi$Volume)
  adj_data_voi$Confounder_values <- as.numeric(adj_data_voi$Confounder_values)
  adj_data_voi <- adj_data_voi %>%
    filter(Confounder == 'Age')

  nonadj_yaxis <- paste0('Unadjusted ',feature, ' (mm^3)')
  adj_yaxis <- paste0('Adjusted ',feature, ' (mm^3)')
  #title <- expression(atop(bold("Putamen"), scriptstyle("")))

  nonadj <- ggplot(unadjusted_data_voi, aes(x=Confounder_values,Volume, group = Diagnosis, color = Diagnosis))+
    geom_point(shape = 21, alpha = 0.5)+
    geom_smooth(method = 'lm', se = FALSE, #color = '#76ba1b', fill = '#76ba1b',
                formula = y~x, data = unadjusted_data_voi, size = 1)+
    stat_poly_eq(formula = y~x,
                 aes(label = paste(stat(rr.label),
                                   stat(p.value.label),
                                   sep = "*\", \"*")),
                 size = rel(4),
                 na.rm = TRUE,
                 parse = TRUE)+
    labs(y = nonadj_yaxis, x = 'Age')+
    theme_bw()+
    theme(strip.text.x = element_text(size = 10, face = 'bold'),
          strip.text.y = element_text(angle = 180, size = 10),
          strip.background = element_rect(fill = 'lightgrey', colour = 'black'),
          axis.title.y = element_text(face = 'bold'),
          strip.placement = "outside")+
    scale_y_continuous(expand = expansion(mult = 0.25))
  
  adj <- ggplot(adj_data_voi, aes(x=Confounder_values,Volume, group = Diagnosis, color = Diagnosis))+
    geom_point(shape = 21, alpha = 0.5)+
    geom_smooth(method = 'lm', se = FALSE, #color = '#76ba1b', fill = '#76ba1b',
                formula = y~x, data = adj_data_voi, size = 1)+
    stat_poly_eq(formula = y~x,
                 aes(label = paste(stat(rr.label),
                                   stat(p.value.label),
                                   sep = "*\", \"*")),
                 size = rel(4),
                 na.rm = TRUE,
                 parse = TRUE)+
    labs(y = adj_yaxis, x = 'Age')+
    theme_bw()+
    theme(strip.text.x = element_text(size = 10, face = 'bold'),
          strip.text.y = element_text(angle = 180, size = 10),
          strip.background = element_rect(fill = 'lightgrey', colour = 'black'),
          axis.title.y = element_text(face = 'bold'),
          strip.placement = "outside")+
    scale_y_continuous(expand = expansion(mult = 0.25))


  combined <- ggarrange(nonadj,NULL,adj,nrow = 1,widths = c(1,0.06,1), common.legend = TRUE, legend = 'bottom')
  #final_comparison <- annotate_figure(combined, top = text_grob(title,face = 'bold',size = 23))
  file <- paste0(feature, '_adjustment_comparison.png')
  
  ggsave(plot=combined,path = comparison_pathway, filename = file, device = 'png', height = 10, width = 26,units = 'cm',limitsize = FALSE)
}
mri_feature <- unique(clean_data$Features)

for(i in 1:length(mri_feature)){  #i <- 1
  voi <- mri_feature[i]
  comparison_figure(voi)
}

#################################################################################
# Plot Unadjusted HD against confounders - Peter Style
#################################################################################
#store unique variables for features and confounders
# mri_vars <- unique(data$Feature)
# confounders <- c("Age","Age_sqr",'BMI','Gender','Height','Intracranial_volume')
# 
# for(i in 1:length(mri_vars)){  #i <- 1
#   list_of_plots <- list()
#   for(j in 1:length(confounders)){  #j <-1
#     p <- data %>%
#       filter(Feature==mri_vars[i]) %>%
#       ggplot(aes_string(x=confounders[j],y = 'Value', group = 'Diagnosis',color = 'Diagnosis'))+
#       geom_point(shape=21,alpha=0.25)+
#       ylab(mri_vars[i])+
#       stat_cor(aes(label=..rr.label..,color=Diagnosis),fontface="bold", size=5,label.y.npc = 0.99,label.x.npc = 0.05)+
#       stat_cor(aes(label=..p.label..,color=Diagnosis),fontface="bold", size=5,label.y.npc = 0.98,label.x.npc = 0.6)+
#       geom_smooth(method = "lm", se=FALSE)+
#       theme_bw() +
#       theme(legend.position = "bottom")
#     p
#     list_of_plots[[j]] <- p
#   }
#   ml <- marrangeGrob(list_of_plots,nrow=1,ncol=6)
#   ggsave(paste0("./unadjusted_hd_figs/peter_style/",mri_vars[i],"_unadjusted.pdf"),
#          ml,width = 35,height = 4,units ="in",dpi = 300)
# }
