# Supplementary material for: Confounder-adjusted MRI-based predictors of multiple sclerosis disability
Source: Front Radiol. 2022 Sep 13;2:971157. doi: 10.3389/fradi.2022.971157 (PMC10365278; doi:10.3389/fradi.2022.971157)
Supplement: Supplementary file 3 [file Presentation_1.zip › Codes_Frontier/Figures/CHECK_prediction_intervals.R]

#Confidence Intervals for adjusted figures
#03242022

#Install Packages; load library
packages <- c('class','data.table','dataPreparation','tools','readxl','writexl','EnvStats','tidyverse','outliers','ggplot2','broom',
              'ggpubr','ggpmisc','dplyr','gtools','gridExtra','scales', 'data.table','foreach','base','ggiraphExtra','cowplot','opensxlsx')
#install.packages(packages)
lapply(packages, library, character.only = TRUE)


#Set directory
setwd("/Users/kimy23/Box/Work/FINAL_CHECK")
# predicted_pathway <- paste('./adjustment/confidence_interval/')


#Load original training cohort dataset. This is the clean unadjusted dataset without unnecessary columns.
all_data <- read_excel('./FINAL_CHECKED_training_cohort.xlsx', sheet = 'wide')

#This is for long/combined version of the unadjusted dataframe to use for advanced adjustment and plotting
#This is the main working dataset.
data <- read_excel('./FINAL_CHECKED_training_cohort.xlsx', sheet = 'adjustment_fig')
clean_data <- data %>%
  drop_na(Volume, Confounder_values)
clean_data$Volume <- as.numeric(clean_data$Volume)
clean_data$Confounder_values <- as.numeric(clean_data$Confounder_values)

##########################################################
# Gather Confidence Interval for each confounder and Diagnostic group
##########################################################

confidence <- function(feature){
  hv_data <- filter(clean_data, clean_data$Diagnosis == 'HV')
  hv_data$Volume <- as.numeric(hv_data$Volume)
  hv_data$Confounder_values <- as.numeric(hv_data$Confounder_values)
  
  hv_data_adj <- filter(hv_data, hv_data$Status == 'After Adjustment')
  hv_data_voi <- filter(hv_data_adj,Features == feature)
  
  path_voi <- paste0('./adjustment/confidence_interval/',feature, '_confounder_confidence_intervals.xlsx')
  
  test_age <- hv_data_voi %>%
    filter(Confounder =='Age') 
  test_model_age <- lm(Volume~Confounder_values, data = test_age)
  newx_age <- test_age %>%
    summarise(
      MinValuesByVariable = min(Confounder_values,na.rm = TRUE),
      MaxValuesByVariable = max(Confounder_values,na.rm = TRUE))
  newx_age_vectors <- seq(newx_age$MinValuesByVariable[1],newx_age$MaxValuesByVariable[1],by=0.05)
  confidence_age <- predict(test_model_age,data.frame(Confounder_values=newx_age_vectors), interval="confidence",level=0.95)
  value_age <- data.frame(newx_age_vectors)
  confidence_points_age <- data.frame(cbind(value_age,confidence_age))

  test_age_sqr <- hv_data_voi %>%
    filter(Confounder =='Age_sqr') 
  test_model_age_sqr <- lm(Volume~Confounder_values, data = test_age_sqr)
  newx_age_sqr <- test_age_sqr %>%
    summarise(
      MinValuesByVariable = min(Confounder_values,na.rm = TRUE),
      MaxValuesByVariable = max(Confounder_values,na.rm = TRUE))
  newx_age_sqr_vectors <- seq(newx_age_sqr$MinValuesByVariable[1],newx_age_sqr$MaxValuesByVariable[1],by=0.05)
  confidence_age_sqr <- predict(test_model_age_sqr,data.frame(Confounder_values=newx_age_sqr_vectors), interval="confidence",level=0.95)
  value_age_sqr <- data.frame(newx_age_sqr_vectors)
  confidence_points_age_sqr <- data.frame(cbind(value_age_sqr,confidence_age_sqr))
  
  test_BMI <- hv_data_voi %>%
    filter(Confounder =='BMI') 
  test_model_BMI <- lm(Volume~Confounder_values, data = test_BMI)
  newx_BMI <- test_BMI %>%
    summarise(
      MinValuesByVariable = min(Confounder_values,na.rm = TRUE),
      MaxValuesByVariable = max(Confounder_values,na.rm = TRUE))
  newx_BMI_vectors <- seq(newx_BMI$MinValuesByVariable[1],newx_BMI$MaxValuesByVariable[1],by=0.05)
  confidence_BMI <- predict(test_model_BMI,data.frame(Confounder_values=newx_BMI_vectors), interval="confidence",level=0.95)
  value_BMI <- data.frame(newx_BMI_vectors)
  confidence_points_BMI <- data.frame(cbind(value_BMI,confidence_BMI))
  
  test_Height <- hv_data_voi %>%
    filter(Confounder =='Height') 
  test_model_Height <- lm(Volume~Confounder_values, data = test_Height)
  newx_Height <- test_Height %>%
    summarise(
      MinValuesByVariable = min(Confounder_values,na.rm = TRUE),
      MaxValuesByVariable = max(Confounder_values,na.rm = TRUE))
  newx_Height_vectors <- seq(newx_Height$MinValuesByVariable[1],newx_Height$MaxValuesByVariable[1],by=0.05)
  confidence_Height <- predict(test_model_Height,data.frame(Confounder_values=newx_Height_vectors), interval="confidence",level=0.95)
  value_Height <- data.frame(newx_Height_vectors)
  confidence_points_Height <- data.frame(cbind(value_Height,confidence_Height))
  
  test_Intracranial_volume <- hv_data_voi %>%
    filter(Confounder =='Intracranial_volume') 
  test_model_Intracranial_volume <- lm(Volume~Confounder_values, data = test_Intracranial_volume)
  newx_Intracranial_volume <- test_Intracranial_volume %>%
    summarise(
      MinValuesByVariable = min(Confounder_values,na.rm = TRUE),
      MaxValuesByVariable = max(Confounder_values,na.rm = TRUE))
  newx_Intracranial_volume_vectors <- seq(newx_Intracranial_volume$MinValuesByVariable[1],newx_Intracranial_volume$MaxValuesByVariable[1],by=0.05)
  confidence_Intracranial_volume <- predict(test_model_Intracranial_volume,data.frame(Confounder_values=newx_Intracranial_volume_vectors), interval="confidence",level=0.95)
  value_Intracranial_volume <- data.frame(newx_Intracranial_volume_vectors)
  confidence_points_Intracranial_volume <- data.frame(cbind(value_Intracranial_volume,confidence_Intracranial_volume))
  
  # Define sheet names for each data frame
  dataset_names <- list('Age_confidence'=confidence_points_age,'Age_sqr_confidence'=confidence_points_age_sqr,
                        'BMI_confidence'=confidence_points_BMI,'Height_confidence'= confidence_points_Height,
                        'Intracranial_confidence'=confidence_points_Intracranial_volume)
  openxlsx::write.xlsx(dataset_names,file = path_voi)
}


mri_feature <- unique(clean_data$Features)

for(i in 1:length(mri_feature)){  #i <- 1
  voi <- mri_feature[i]
  confidence(voi)
}
