# Supplementary material for: Confounder-adjusted MRI-based predictors of multiple sclerosis disability
Source: Front Radiol. 2022 Sep 13;2:971157. doi: 10.3389/fradi.2022.971157 (PMC10365278; doi:10.3389/fradi.2022.971157)
Supplement: Supplementary file 3 [file Presentation_1.zip › Codes_Frontier/Figures/CHECK_adjusted_figures.R]

#Adjusted_figures
#03242022

#Install Packages; load library
packages <- c('class','data.table','dataPreparation','tools','readxl','writexl','EnvStats','tidyverse','outliers','ggplot2','broom',
              'ggpubr','ggpmisc','dplyr','gtools','gridExtra','scales', 'data.table','foreach','base','ggiraphExtra','cowplot')
#install.packages(packages)
lapply(packages, library, character.only = TRUE)


#Set directory
setwd("/Users/kimy23/Box/Work/FINAL_CHECK")
adjusted_pathway <- paste('./adjusted_figs/')


#Load original training cohort dataset. This is the clean unadjusted dataset without unnecessary columns.
all_data <- read_excel('./FINAL_CHECKED_training_cohort.xlsx', sheet = 'wide')

#This is for long/combined version of the unadjusted dataframe to use for advanced adjustment and plotting
#This is the main working dataset.
data <- read_excel('./FINAL_CHECKED_training_cohort.xlsx', sheet = 'adjustment_fig')
clean_data <- data %>%
  drop_na(Volume, Confounder_values)
clean_data$Volume <- as.numeric(clean_data$Volume)
clean_data$Confounder_values <- as.numeric(clean_data$Confounder_values)


#################################################################################
# Plot Adjustment against confounders in each Diagnostic group - Yujin Style
#################################################################################

adj_figure <- function(feature){
  hd_data <- filter(clean_data, clean_data$Diagnosis == 'HV')
  hd_data$Volume <- as.numeric(hd_data$Volume)
  hd_data$Confounder_values <- as.numeric(hd_data$Confounder_values)
  
  hd_data_beforeadj <- filter(hd_data, hd_data$Status == 'Before Adjustment')
  hd_data_voi <- filter(hd_data_beforeadj,Features == feature)
  
  adj_data <- filter(clean_data, clean_data$Status == "After Adjustment")
  adj_data_voi <- filter(adj_data, Features == feature)
  adj_data_voi$Volume <- as.numeric(adj_data_voi$Volume)
  adj_data_voi$Confounder_values <- as.numeric(adj_data_voi$Confounder_values)
  
  
  
  gender_data <- filter(adj_data_voi,adj_data_voi$Confounder == 'Age')
  
  # To input 95% Confidence Interval
  file <- paste0("./adjustment/confidence_interval/",feature,"_confounder_confidence_intervals.xlsx")
  hd_eq <- read_excel(file,sheet = 'adj_hv_eq')
  #hd_ci <- read_excel(file,sheet = 'combine')
  hd_ci_shade <- read_excel(file,sheet = 'intervals')
  
  title_name <- paste0(feature,' Volume Adjustment')
  
  adj_data_voi$Diagnosis <- factor(adj_data_voi$Diagnosis, levels = c('HV','Non-MS','MS'))
  
  all <- ggplot(adj_data_voi, aes(x=Confounder_values,Volume))+
    geom_point(shape = 21,alpha = 0.5)+
    geom_smooth(method = 'lm', se = FALSE, color = 'purple', fill = 'purple',formula = y~x, data = adj_data_voi, size = 1)+
    facet_grid(Diagnosis~Confounder,scales = 'free_x',switch = "y")+
    stat_poly_eq(formula = y~x, 
                 aes(label = paste(stat(rr.label),
                                   stat(p.value.label),
                                   sep = "*\", \"*")),
                 size = rel(4),
                 na.rm = TRUE,
                 parse = TRUE)+
    geom_abline(mapping = aes(slope = a, intercept = b), color = '#76ba1b', linetype = 'dashed',data = hd_eq, size = 1)+
    geom_ribbon(data = hd_ci_shade[hd_ci_shade$Volume >=0,],aes(x=Confounder_values,ymin=0,ymax=Volume),fill='gray70',alpha=0.45)+
    geom_ribbon(data = hd_ci_shade[hd_ci_shade$Volume <=0,],aes(x=Confounder_values,ymin=Volume,ymax=0),fill='gray70',alpha=0.45)+
    labs(title = title_name,subtitle = 'HD 95% Confidence Interval', y = 'Adjusted Volume (mm^3)', x = '')+
    # labs(title = title_name,subtitle = 'HD 95% Confidence Interval', y = 'Adjusted CSA (mm^2)', x = '')+
    # labs(title = title_name,subtitle = 'HD 95% Confidence Interval', y = 'Adjusted Fraction', x = '')+
    theme_pubclean()+
    theme(strip.text.x = element_text(size = 10,face = 'bold'),
          strip.text.y = element_text(angle = 180, size = 10),
          strip.background.x = element_rect(fill = 'white', colour = 'black'),
          strip.background.y = element_rect(fill = 'lightgrey', colour = 'black'),
          strip.placement = "outside",
          axis.title.y = element_text(face = 'bold'))+
    scale_y_continuous(expand = expansion(mult = 0.25))
  
  mycomparisons <-list(c('Female','Male'))
  gender_data$Diagnosis <- factor(gender_data$Diagnosis, levels = c('HV','Non-MS','MS'))
  
  gender <- ggplot(gender_data, aes(x=as.factor(Gender),y=Volume,color = Gender))+
    geom_boxplot(color = 'black',width = 0.5,show.legend = FALSE,na.rm = TRUE)+
    geom_jitter(aes(color = Gender),shape = 1, show.legend = FALSE,alpha = 0.5)+
    labs(x='',y='',title = '',subtitle = expression(atop('',atop('',''))))+
    facet_grid(Diagnosis~.,space = 'free')+
    stat_compare_means(comparisons = mycomparisons,method = 'wilcox.test',label = 'p.signif')+
    theme(strip.text.x = element_text(size = 10, face = 'bold'),
          axis.text.y=element_blank(),
          axis.title.y.left = element_blank(),
          strip.background.y = element_blank(),
          strip.text.y = element_blank())+
    scale_color_manual("Gender", values = c("Female" = "pink", "Male" = "lightblue"))+
    scale_y_continuous(expand = expansion(mult = 0.25))+
    theme_pubclean()
  
  gendervariable <- ggarrange(all,gender, 
                              widths = c(2,0.5),
                              nrow = 1)
  
  file_fig <- paste0(feature, '_adjustment.png')
  
  ggsave(plot=gendervariable,path = adjusted_pathway, filename = file_fig, device = 'png', height = 18, width = 35,units = 'cm',limitsize = FALSE)
}

mri_feature <- unique(clean_data$Features)
index <- which(mri_feature %in% "Lesion_Volume")
mri_feature <- mri_feature[-index]

for(i in 1:length(mri_feature)){  #i <- 1
  voi <- mri_feature[i]
  adj_figure(voi)
}
