# Supplementary material for: Confounder-adjusted MRI-based predictors of multiple sclerosis disability
Source: Front Radiol. 2022 Sep 13;2:971157. doi: 10.3389/fradi.2022.971157 (PMC10365278; doi:10.3389/fradi.2022.971157)
Supplement: Supplementary file 3 [file Presentation_1.zip › Codes_Frontier/Figures/CHECKED_supp_table_1.R]

#Clinical Outcomes Correlation Statistics with MRI features
#03/22/2022
# packages --------------------------------------------------------------
packages <- c('class','data.table','dataPreparation','tools','readxl','writexl','EnvStats','tidyverse','outliers','ggplot2','broom',
              'ggpubr','ggpmisc','gtools','gridExtra','scales','rsq','egg','MASS','gbm','ggrepel','DescTools','grid',
              'rsample','ggthemes','wesanderson','Metrics','here','ROCR','dismo','magicfor','caret', 'dplyr')
lapply(packages, library, character.only = TRUE)

#Set directory
setwd("/Users/kimy23/Box/Work/new/FINAL_CHECK")


#Import training cohort file
outcomes_msadjusted<- read_excel('./figure_4/fig4_correlations.xlsx', sheet = 'adj_ms_outcomes')
outcomes_msunadjusted<- read_excel('./figure_4/fig4_correlations.xlsx', sheet = 'unadj_ms_outcomes')

###################
df_NeurEx <- data.frame(matrix(ncol = 6, nrow = 1,dimnames=list(NULL, c("Feature","R^2", "Rho","CCC",'p_value_spear','p_value_pearson'))))
df_NeurEx[1,1] = as.character("Age")  
ccc_test <- CCC(outcomes_msadjusted$Age, outcomes_msadjusted$NeurEx, ci = "z-transform", conf.level = 0.95, na.rm = TRUE)
temp <- (ccc_test$rho.c)$est
df_NeurEx[1,4] <- format(round(temp,3),nsmall = 3)
pearson <- lm(NeurEx~Age, data = outcomes_msadjusted)
spear <- cor.test(outcomes_msadjusted$Age, outcomes_msadjusted$NeurEx, 
                  method = 'spearman',exact = FALSE,use = "pairwise.complete.obs")
df_NeurEx[1,2] <- summary(pearson)$r.squared
df_NeurEx[1,3] <- spear$estimate
df_NeurEx[1,5] <- spear$p.value
pearson <- cor.test(outcomes_msadjusted$Age, outcomes_msadjusted$NeurEx, 
                  method = 'pearson',exact = FALSE,use = "pairwise.complete.obs")
df_NeurEx[1,6] <- pearson$p.value


#Spinal Cord
df_NeurEx[2,1] = as.character("Spinal Cord")  
ccc_test <- CCC(outcomes_msadjusted$Spinal_Cord, outcomes_msadjusted$NeurEx, ci = "z-transform", conf.level = 0.95, na.rm = TRUE)
temp <- (ccc_test$rho.c)$est
df_NeurEx[2,4] <- format(round(temp,3),nsmall = 3)
pearson <- lm(NeurEx~Spinal_Cord, data = outcomes_msadjusted)
spear <- cor.test(outcomes_msadjusted$Spinal_Cord, outcomes_msadjusted$NeurEx, 
                  method = 'spearman',exact = FALSE,use = "pairwise.complete.obs")
df_NeurEx[2,2] <- summary(pearson)$r.squared
df_NeurEx[2,3] <- spear$estimate
df_NeurEx[2,5] <- spear$p.value
pearson <- cor.test(outcomes_msadjusted$Spinal_Cord, outcomes_msadjusted$NeurEx, 
                    method = 'pearson',exact = FALSE,use = "pairwise.complete.obs")
df_NeurEx[2,6] <- pearson$p.value


#Ventricular_CSF
df_NeurEx[3,1] = as.character("Ventricular CSF")  
ccc_test <- CCC(outcomes_msadjusted$Ventricular_CSF, outcomes_msadjusted$NeurEx, ci = "z-transform", conf.level = 0.95, na.rm = TRUE)
temp <- (ccc_test$rho.c)$est
df_NeurEx[3,4] <- format(round(temp,3),nsmall = 3)
pearson <- lm(NeurEx~Ventricular_CSF, data = outcomes_msadjusted)
spear <- cor.test(outcomes_msadjusted$Ventricular_CSF, outcomes_msadjusted$NeurEx, 
                  method = 'spearman',exact = FALSE,use = "pairwise.complete.obs")
df_NeurEx[3,2] <- summary(pearson)$r.squared
df_NeurEx[3,3] <- spear$estimate
df_NeurEx[3,5] <- spear$p.value
pearson <- cor.test(outcomes_msadjusted$Ventricular_CSF, outcomes_msadjusted$NeurEx, 
                    method = 'pearson',exact = FALSE,use = "pairwise.complete.obs")
df_NeurEx[3,6] <- pearson$p.value

#Sulcal_CSF
df_NeurEx[4,1] = as.character("Sulcal CSF")  
ccc_test <- CCC(outcomes_msadjusted$Sulcal_CSF, outcomes_msadjusted$NeurEx, ci = "z-transform", conf.level = 0.95, na.rm = TRUE)
temp <- (ccc_test$rho.c)$est
df_NeurEx[4,4] <- format(round(temp,3),nsmall = 3)
pearson <- lm(NeurEx~Sulcal_CSF, data = outcomes_msadjusted)
spear <- cor.test(outcomes_msadjusted$Sulcal_CSF, outcomes_msadjusted$NeurEx, 
                  method = 'spearman',exact = FALSE,use = "pairwise.complete.obs")
df_NeurEx[4,2] <- summary(pearson)$r.squared
df_NeurEx[4,3] <- spear$estimate
df_NeurEx[4,5] <- spear$p.value
pearson <- cor.test(outcomes_msadjusted$Sulcal_CSF, outcomes_msadjusted$NeurEx, 
                    method = 'pearson',exact = FALSE,use = "pairwise.complete.obs")
df_NeurEx[4,6] <- pearson$p.value

#Cerebellum_WM
df_NeurEx[5,1] = as.character("Cerebellum WM")  
ccc_test <- CCC(outcomes_msadjusted$Cerebellum_WM, outcomes_msadjusted$NeurEx, ci = "z-transform", conf.level = 0.95, na.rm = TRUE)
temp <- (ccc_test$rho.c)$est
df_NeurEx[5,4] <- format(round(temp,3),nsmall = 3)
pearson <- lm(NeurEx~Cerebellum_WM, data = outcomes_msadjusted)
spear <- cor.test(outcomes_msadjusted$Cerebellum_WM, outcomes_msadjusted$NeurEx, 
                  method = 'spearman',exact = FALSE,use = "pairwise.complete.obs")
df_NeurEx[5,2] <- summary(pearson)$r.squared
df_NeurEx[5,3] <- spear$estimate
df_NeurEx[5,5] <- spear$p.value
pearson <- cor.test(outcomes_msadjusted$Cerebellum_WM, outcomes_msadjusted$NeurEx, 
                    method = 'pearson',exact = FALSE,use = "pairwise.complete.obs")
df_NeurEx[5,6] <- pearson$p.value


#Supratentorial_WM
df_NeurEx[6,1] = as.character("Supratentorial WM")  
ccc_test <- CCC(outcomes_msadjusted$Supratentorial_WM, outcomes_msadjusted$NeurEx, ci = "z-transform", conf.level = 0.95, na.rm = TRUE)
temp <- (ccc_test$rho.c)$est
df_NeurEx[6,4] <- format(round(temp,3),nsmall = 3)
pearson <- lm(NeurEx~Supratentorial_WM, data = outcomes_msadjusted)
spear <- cor.test(outcomes_msadjusted$Supratentorial_WM, outcomes_msadjusted$NeurEx, 
                  method = 'spearman',exact = FALSE,use = "pairwise.complete.obs")
df_NeurEx[6,2] <- summary(pearson)$r.squared
df_NeurEx[6,3] <- spear$estimate
df_NeurEx[6,5] <- spear$p.value
pearson <- cor.test(outcomes_msadjusted$Supratentorial_WM, outcomes_msadjusted$NeurEx, 
                    method = 'pearson',exact = FALSE,use = "pairwise.complete.obs")
df_NeurEx[6,6] <- pearson$p.value


#Normal_appearing_WM
df_NeurEx[7,1] = as.character("Normal-appearing WM")  
ccc_test <- CCC(outcomes_msadjusted$Normal_appearing_WM, outcomes_msadjusted$NeurEx, ci = "z-transform", conf.level = 0.95, na.rm = TRUE)
temp <- (ccc_test$rho.c)$est
df_NeurEx[7,4] <- format(round(temp,3),nsmall = 3)
pearson <- lm(NeurEx~Normal_appearing_WM, data = outcomes_msadjusted)
spear <- cor.test(outcomes_msadjusted$Normal_appearing_WM, outcomes_msadjusted$NeurEx, 
                  method = 'spearman',exact = FALSE,use = "pairwise.complete.obs")
df_NeurEx[7,2] <- summary(pearson)$r.squared
df_NeurEx[7,3] <- spear$estimate
df_NeurEx[7,5] <- spear$p.value
pearson <- cor.test(outcomes_msadjusted$Normal_appearing_WM, outcomes_msadjusted$NeurEx, 
                    method = 'pearson',exact = FALSE,use = "pairwise.complete.obs")
df_NeurEx[7,6] <- pearson$p.value


#Thalamus
df_NeurEx[8,1] = as.character("Thalamus")  
ccc_test <- CCC(outcomes_msadjusted$Thalamus, outcomes_msadjusted$NeurEx, ci = "z-transform", conf.level = 0.95, na.rm = TRUE)
temp <- (ccc_test$rho.c)$est
df_NeurEx[8,4] <- format(round(temp,3),nsmall = 3)
pearson <- lm(NeurEx~Thalamus, data = outcomes_msadjusted)
spear <- cor.test(outcomes_msadjusted$Thalamus, outcomes_msadjusted$NeurEx, 
                  method = 'spearman',exact = FALSE,use = "pairwise.complete.obs")
df_NeurEx[8,2] <- summary(pearson)$r.squared
df_NeurEx[8,3] <- spear$estimate
df_NeurEx[8,5] <- spear$p.value
pearson <- cor.test(outcomes_msadjusted$Thalamus, outcomes_msadjusted$NeurEx, 
                    method = 'pearson',exact = FALSE,use = "pairwise.complete.obs")
df_NeurEx[8,6] <- pearson$p.value


#Caudate
df_NeurEx[9,1] = as.character("Caudate")  
ccc_test <- CCC(outcomes_msadjusted$Caudate, outcomes_msadjusted$NeurEx, ci = "z-transform", conf.level = 0.95, na.rm = TRUE)
temp <- (ccc_test$rho.c)$est
df_NeurEx[9,4] <- format(round(temp,3),nsmall = 3)
pearson <- lm(NeurEx~Caudate, data = outcomes_msadjusted)
spear <- cor.test(outcomes_msadjusted$Caudate, outcomes_msadjusted$NeurEx, 
                  method = 'spearman',exact = FALSE,use = "pairwise.complete.obs")
df_NeurEx[9,2] <- summary(pearson)$r.squared
df_NeurEx[9,3] <- spear$estimate
df_NeurEx[9,5] <- spear$p.value
pearson <- cor.test(outcomes_msadjusted$Caudate, outcomes_msadjusted$NeurEx, 
                    method = 'pearson',exact = FALSE,use = "pairwise.complete.obs")
df_NeurEx[9,6] <- pearson$p.value

#Brain_Parenchymal_Fraction
df_NeurEx[10,1] = as.character("Brain Parenchymal Fraction")  
ccc_test <- CCC(outcomes_msadjusted$Brain_Parenchymal_Fraction, outcomes_msadjusted$NeurEx, ci = "z-transform", conf.level = 0.95, na.rm = TRUE)
temp <- (ccc_test$rho.c)$est
df_NeurEx[10,4] <- format(round(temp,3),nsmall = 3)
pearson <- lm(NeurEx~Brain_Parenchymal_Fraction, data = outcomes_msadjusted)
spear <- cor.test(outcomes_msadjusted$Brain_Parenchymal_Fraction, outcomes_msadjusted$NeurEx, 
                  method = 'spearman',exact = FALSE,use = "pairwise.complete.obs")
df_NeurEx[10,2] <- summary(pearson)$r.squared
df_NeurEx[10,3] <- spear$estimate
df_NeurEx[10,5] <- spear$p.value
pearson <- cor.test(outcomes_msadjusted$Brain_Parenchymal_Fraction, outcomes_msadjusted$NeurEx, 
                    method = 'pearson',exact = FALSE,use = "pairwise.complete.obs")
df_NeurEx[10,6] <- pearson$p.value

#Lesion_Volume
df_NeurEx[11,1] = as.character("Lesion Volume")  
ccc_test <- CCC(outcomes_msadjusted$Lesion_Volume, outcomes_msadjusted$NeurEx, ci = "z-transform", conf.level = 0.95, na.rm = TRUE)
temp <- (ccc_test$rho.c)$est
df_NeurEx[11,4] <- format(round(temp,3),nsmall = 3)
pearson <- lm(NeurEx~Lesion_Volume, data = outcomes_msadjusted)
spear <- cor.test(outcomes_msadjusted$Lesion_Volume, outcomes_msadjusted$NeurEx, 
                  method = 'spearman',exact = FALSE,use = "pairwise.complete.obs")
df_NeurEx[11,2] <- summary(pearson)$r.squared
df_NeurEx[11,3] <- spear$estimate
df_NeurEx[11,5] <- spear$p.value
pearson <- cor.test(outcomes_msadjusted$Lesion_Volume, outcomes_msadjusted$NeurEx, 
                    method = 'pearson',exact = FALSE,use = "pairwise.complete.obs")
df_NeurEx[11,6] <- pearson$p.value

write_xlsx(df_NeurEx,'./supp_table_1/adjusted/NeurEx_features_corr.xlsx')

###################################
df_EDSS <- data.frame(matrix(ncol = 6, nrow = 1,dimnames=list(NULL, c("Feature","R^2", "Rho","CCC",'p_value_spear','p_value_pearson'))))
df_EDSS[1,1] = as.character("Age")  
ccc_test <- CCC(outcomes_msadjusted$Age, outcomes_msadjusted$EDSS, ci = "z-transform", conf.level = 0.95, na.rm = TRUE)
temp <- (ccc_test$rho.c)$est
df_EDSS[1,4] <- format(round(temp,3),nsmall = 3)
pearson <- lm(EDSS~Age, data = outcomes_msadjusted)
spear <- cor.test(outcomes_msadjusted$Age, outcomes_msadjusted$EDSS, 
                  method = 'spearman',exact = FALSE,use = "pairwise.complete.obs")
df_EDSS[1,2] <- summary(pearson)$r.squared
df_EDSS[1,3] <- spear$estimate
df_EDSS[1,5] <- spear$p.value
pearson <- cor.test(outcomes_msadjusted$Age, outcomes_msadjusted$EDSS, 
                    method = 'pearson',exact = FALSE,use = "pairwise.complete.obs")
df_EDSS[1,6] <- pearson$p.value


#Spinal Cord
df_EDSS[2,1] = as.character("Spinal Cord")  
ccc_test <- CCC(outcomes_msadjusted$Spinal_Cord, outcomes_msadjusted$EDSS, ci = "z-transform", conf.level = 0.95, na.rm = TRUE)
temp <- (ccc_test$rho.c)$est
df_EDSS[2,4] <- format(round(temp,3),nsmall = 3)
pearson <- lm(EDSS~Spinal_Cord, data = outcomes_msadjusted)
spear <- cor.test(outcomes_msadjusted$Spinal_Cord, outcomes_msadjusted$EDSS, 
                  method = 'spearman',exact = FALSE,use = "pairwise.complete.obs")
df_EDSS[2,2] <- summary(pearson)$r.squared
df_EDSS[2,3] <- spear$estimate
df_EDSS[2,5] <- spear$p.value
pearson <- cor.test(outcomes_msadjusted$Spinal_Cord, outcomes_msadjusted$EDSS, 
                    method = 'pearson',exact = FALSE,use = "pairwise.complete.obs")
df_EDSS[2,6] <- pearson$p.value


#Ventricular_CSF
df_EDSS[3,1] = as.character("Ventricular CSF")  
ccc_test <- CCC(outcomes_msadjusted$Ventricular_CSF, outcomes_msadjusted$EDSS, ci = "z-transform", conf.level = 0.95, na.rm = TRUE)
temp <- (ccc_test$rho.c)$est
df_EDSS[3,4] <- format(round(temp,3),nsmall = 3)
pearson <- lm(EDSS~Ventricular_CSF, data = outcomes_msadjusted)
spear <- cor.test(outcomes_msadjusted$Ventricular_CSF, outcomes_msadjusted$EDSS, 
                  method = 'spearman',exact = FALSE,use = "pairwise.complete.obs")
df_EDSS[3,2] <- summary(pearson)$r.squared
df_EDSS[3,3] <- spear$estimate
df_EDSS[3,5] <- spear$p.value
pearson <- cor.test(outcomes_msadjusted$Ventricular_CSF, outcomes_msadjusted$EDSS, 
                    method = 'pearson',exact = FALSE,use = "pairwise.complete.obs")
df_EDSS[3,6] <- pearson$p.value

#Sulcal_CSF
df_EDSS[4,1] = as.character("Sulcal CSF")  
ccc_test <- CCC(outcomes_msadjusted$Sulcal_CSF, outcomes_msadjusted$EDSS, ci = "z-transform", conf.level = 0.95, na.rm = TRUE)
temp <- (ccc_test$rho.c)$est
df_EDSS[4,4] <- format(round(temp,3),nsmall = 3)
pearson <- lm(EDSS~Sulcal_CSF, data = outcomes_msadjusted)
spear <- cor.test(outcomes_msadjusted$Sulcal_CSF, outcomes_msadjusted$EDSS, 
                  method = 'spearman',exact = FALSE,use = "pairwise.complete.obs")
df_EDSS[4,2] <- summary(pearson)$r.squared
df_EDSS[4,3] <- spear$estimate
df_EDSS[4,5] <- spear$p.value
pearson <- cor.test(outcomes_msadjusted$Sulcal_CSF, outcomes_msadjusted$EDSS, 
                    method = 'pearson',exact = FALSE,use = "pairwise.complete.obs")
df_EDSS[4,6] <- pearson$p.value

#Cerebellum_WM
df_EDSS[5,1] = as.character("Cerebellum WM")  
ccc_test <- CCC(outcomes_msadjusted$Cerebellum_WM, outcomes_msadjusted$EDSS, ci = "z-transform", conf.level = 0.95, na.rm = TRUE)
temp <- (ccc_test$rho.c)$est
df_EDSS[5,4] <- format(round(temp,3),nsmall = 3)
pearson <- lm(EDSS~Cerebellum_WM, data = outcomes_msadjusted)
spear <- cor.test(outcomes_msadjusted$Cerebellum_WM, outcomes_msadjusted$EDSS, 
                  method = 'spearman',exact = FALSE,use = "pairwise.complete.obs")
df_EDSS[5,2] <- summary(pearson)$r.squared
df_EDSS[5,3] <- spear$estimate
df_EDSS[5,5] <- spear$p.value
pearson <- cor.test(outcomes_msadjusted$Cerebellum_WM, outcomes_msadjusted$EDSS, 
                    method = 'pearson',exact = FALSE,use = "pairwise.complete.obs")
df_EDSS[5,6] <- pearson$p.value


#Supratentorial_WM
df_EDSS[6,1] = as.character("Supratentorial WM")  
ccc_test <- CCC(outcomes_msadjusted$Supratentorial_WM, outcomes_msadjusted$EDSS, ci = "z-transform", conf.level = 0.95, na.rm = TRUE)
temp <- (ccc_test$rho.c)$est
df_EDSS[6,4] <- format(round(temp,3),nsmall = 3)
pearson <- lm(EDSS~Supratentorial_WM, data = outcomes_msadjusted)
spear <- cor.test(outcomes_msadjusted$Supratentorial_WM, outcomes_msadjusted$EDSS, 
                  method = 'spearman',exact = FALSE,use = "pairwise.complete.obs")
df_EDSS[6,2] <- summary(pearson)$r.squared
df_EDSS[6,3] <- spear$estimate
df_EDSS[6,5] <- spear$p.value
pearson <- cor.test(outcomes_msadjusted$Supratentorial_WM, outcomes_msadjusted$EDSS, 
                    method = 'pearson',exact = FALSE,use = "pairwise.complete.obs")
df_EDSS[6,6] <- pearson$p.value


#Normal_appearing_WM
df_EDSS[7,1] = as.character("Normal-appearing WM")  
ccc_test <- CCC(outcomes_msadjusted$Normal_appearing_WM, outcomes_msadjusted$EDSS, ci = "z-transform", conf.level = 0.95, na.rm = TRUE)
temp <- (ccc_test$rho.c)$est
df_EDSS[7,4] <- format(round(temp,3),nsmall = 3)
pearson <- lm(EDSS~Normal_appearing_WM, data = outcomes_msadjusted)
spear <- cor.test(outcomes_msadjusted$Normal_appearing_WM, outcomes_msadjusted$EDSS, 
                  method = 'spearman',exact = FALSE,use = "pairwise.complete.obs")
df_EDSS[7,2] <- summary(pearson)$r.squared
df_EDSS[7,3] <- spear$estimate
df_EDSS[7,5] <- spear$p.value
pearson <- cor.test(outcomes_msadjusted$Normal_appearing_WM, outcomes_msadjusted$EDSS, 
                    method = 'pearson',exact = FALSE,use = "pairwise.complete.obs")
df_EDSS[7,6] <- pearson$p.value


#Thalamus
df_EDSS[8,1] = as.character("Thalamus")  
ccc_test <- CCC(outcomes_msadjusted$Thalamus, outcomes_msadjusted$EDSS, ci = "z-transform", conf.level = 0.95, na.rm = TRUE)
temp <- (ccc_test$rho.c)$est
df_EDSS[8,4] <- format(round(temp,3),nsmall = 3)
pearson <- lm(EDSS~Thalamus, data = outcomes_msadjusted)
spear <- cor.test(outcomes_msadjusted$Thalamus, outcomes_msadjusted$EDSS, 
                  method = 'spearman',exact = FALSE,use = "pairwise.complete.obs")
df_EDSS[8,2] <- summary(pearson)$r.squared
df_EDSS[8,3] <- spear$estimate
df_EDSS[8,5] <- spear$p.value
pearson <- cor.test(outcomes_msadjusted$Thalamus, outcomes_msadjusted$EDSS, 
                    method = 'pearson',exact = FALSE,use = "pairwise.complete.obs")
df_EDSS[8,6] <- pearson$p.value


#Caudate
df_EDSS[9,1] = as.character("Caudate")  
ccc_test <- CCC(outcomes_msadjusted$Caudate, outcomes_msadjusted$EDSS, ci = "z-transform", conf.level = 0.95, na.rm = TRUE)
temp <- (ccc_test$rho.c)$est
df_EDSS[9,4] <- format(round(temp,3),nsmall = 3)
pearson <- lm(EDSS~Caudate, data = outcomes_msadjusted)
spear <- cor.test(outcomes_msadjusted$Caudate, outcomes_msadjusted$EDSS, 
                  method = 'spearman',exact = FALSE,use = "pairwise.complete.obs")
df_EDSS[9,2] <- summary(pearson)$r.squared
df_EDSS[9,3] <- spear$estimate
df_EDSS[9,5] <- spear$p.value
pearson <- cor.test(outcomes_msadjusted$Caudate, outcomes_msadjusted$EDSS, 
                    method = 'pearson',exact = FALSE,use = "pairwise.complete.obs")
df_EDSS[9,6] <- pearson$p.value

#Brain_Parenchymal_Fraction
df_EDSS[10,1] = as.character("Brain Parenchymal Fraction")  
ccc_test <- CCC(outcomes_msadjusted$Brain_Parenchymal_Fraction, outcomes_msadjusted$EDSS, ci = "z-transform", conf.level = 0.95, na.rm = TRUE)
temp <- (ccc_test$rho.c)$est
df_EDSS[10,4] <- format(round(temp,3),nsmall = 3)
pearson <- lm(EDSS~Brain_Parenchymal_Fraction, data = outcomes_msadjusted)
spear <- cor.test(outcomes_msadjusted$Brain_Parenchymal_Fraction, outcomes_msadjusted$EDSS, 
                  method = 'spearman',exact = FALSE,use = "pairwise.complete.obs")
df_EDSS[10,2] <- summary(pearson)$r.squared
df_EDSS[10,3] <- spear$estimate
df_EDSS[10,5] <- spear$p.value
pearson <- cor.test(outcomes_msadjusted$Brain_Parenchymal_Fraction, outcomes_msadjusted$EDSS, 
                    method = 'pearson',exact = FALSE,use = "pairwise.complete.obs")
df_EDSS[10,6] <- pearson$p.value

#Lesion_Volume
df_EDSS[11,1] = as.character("Lesion Volume")  
ccc_test <- CCC(outcomes_msadjusted$Lesion_Volume, outcomes_msadjusted$EDSS, ci = "z-transform", conf.level = 0.95, na.rm = TRUE)
temp <- (ccc_test$rho.c)$est
df_EDSS[11,4] <- format(round(temp,3),nsmall = 3)
pearson <- lm(EDSS~Lesion_Volume, data = outcomes_msadjusted)
spear <- cor.test(outcomes_msadjusted$Lesion_Volume, outcomes_msadjusted$EDSS, 
                  method = 'spearman',exact = FALSE,use = "pairwise.complete.obs")
df_EDSS[11,2] <- summary(pearson)$r.squared
df_EDSS[11,3] <- spear$estimate
df_EDSS[11,5] <- spear$p.value
pearson <- cor.test(outcomes_msadjusted$Lesion_Volume, outcomes_msadjusted$EDSS, 
                    method = 'pearson',exact = FALSE,use = "pairwise.complete.obs")
df_EDSS[11,6] <- pearson$p.value

write_xlsx(df_EDSS,'./supp_table_1/adjusted/EDSS_features_corr.xlsx')

###################################
###################################
df_CombiWISE <- data.frame(matrix(ncol = 6, nrow = 1,dimnames=list(NULL, c("Feature","R^2", "Rho","CCC",'p_value_spear','p_value_pearson'))))
df_CombiWISE[1,1] = as.character("Age")  
ccc_test <- CCC(outcomes_msadjusted$Age, outcomes_msadjusted$CombiWISE, ci = "z-transform", conf.level = 0.95, na.rm = TRUE)
temp <- (ccc_test$rho.c)$est
df_CombiWISE[1,4] <- format(round(temp,3),nsmall = 3)
pearson <- lm(CombiWISE~Age, data = outcomes_msadjusted)
spear <- cor.test(outcomes_msadjusted$Age, outcomes_msadjusted$CombiWISE, 
                  method = 'spearman',exact = FALSE,use = "pairwise.complete.obs")
df_CombiWISE[1,2] <- summary(pearson)$r.squared
df_CombiWISE[1,3] <- spear$estimate
df_CombiWISE[1,5] <- spear$p.value
pearson <- cor.test(outcomes_msadjusted$Age, outcomes_msadjusted$CombiWISE, 
                    method = 'pearson',exact = FALSE,use = "pairwise.complete.obs")
df_CombiWISE[1,6] <- pearson$p.value


#Spinal Cord
df_CombiWISE[2,1] = as.character("Spinal Cord")  
ccc_test <- CCC(outcomes_msadjusted$Spinal_Cord, outcomes_msadjusted$CombiWISE, ci = "z-transform", conf.level = 0.95, na.rm = TRUE)
temp <- (ccc_test$rho.c)$est
df_CombiWISE[2,4] <- format(round(temp,3),nsmall = 3)
pearson <- lm(CombiWISE~Spinal_Cord, data = outcomes_msadjusted)
spear <- cor.test(outcomes_msadjusted$Spinal_Cord, outcomes_msadjusted$CombiWISE, 
                  method = 'spearman',exact = FALSE,use = "pairwise.complete.obs")
df_CombiWISE[2,2] <- summary(pearson)$r.squared
df_CombiWISE[2,3] <- spear$estimate
df_CombiWISE[2,5] <- spear$p.value
pearson <- cor.test(outcomes_msadjusted$Spinal_Cord, outcomes_msadjusted$CombiWISE, 
                    method = 'pearson',exact = FALSE,use = "pairwise.complete.obs")
df_CombiWISE[2,6] <- pearson$p.value


#Ventricular_CSF
df_CombiWISE[3,1] = as.character("Ventricular CSF")  
ccc_test <- CCC(outcomes_msadjusted$Ventricular_CSF, outcomes_msadjusted$CombiWISE, ci = "z-transform", conf.level = 0.95, na.rm = TRUE)
temp <- (ccc_test$rho.c)$est
df_CombiWISE[3,4] <- format(round(temp,3),nsmall = 3)
pearson <- lm(CombiWISE~Ventricular_CSF, data = outcomes_msadjusted)
spear <- cor.test(outcomes_msadjusted$Ventricular_CSF, outcomes_msadjusted$CombiWISE, 
                  method = 'spearman',exact = FALSE,use = "pairwise.complete.obs")
df_CombiWISE[3,2] <- summary(pearson)$r.squared
df_CombiWISE[3,3] <- spear$estimate
df_CombiWISE[3,5] <- spear$p.value
pearson <- cor.test(outcomes_msadjusted$Ventricular_CSF, outcomes_msadjusted$CombiWISE, 
                    method = 'pearson',exact = FALSE,use = "pairwise.complete.obs")
df_CombiWISE[3,6] <- pearson$p.value

#Sulcal_CSF
df_CombiWISE[4,1] = as.character("Sulcal CSF")  
ccc_test <- CCC(outcomes_msadjusted$Sulcal_CSF, outcomes_msadjusted$CombiWISE, ci = "z-transform", conf.level = 0.95, na.rm = TRUE)
temp <- (ccc_test$rho.c)$est
df_CombiWISE[4,4] <- format(round(temp,3),nsmall = 3)
pearson <- lm(CombiWISE~Sulcal_CSF, data = outcomes_msadjusted)
spear <- cor.test(outcomes_msadjusted$Sulcal_CSF, outcomes_msadjusted$CombiWISE, 
                  method = 'spearman',exact = FALSE,use = "pairwise.complete.obs")
df_CombiWISE[4,2] <- summary(pearson)$r.squared
df_CombiWISE[4,3] <- spear$estimate
df_CombiWISE[4,5] <- spear$p.value
pearson <- cor.test(outcomes_msadjusted$Sulcal_CSF, outcomes_msadjusted$CombiWISE, 
                    method = 'pearson',exact = FALSE,use = "pairwise.complete.obs")
df_CombiWISE[4,6] <- pearson$p.value

#Cerebellum_WM
df_CombiWISE[5,1] = as.character("Cerebellum WM")  
ccc_test <- CCC(outcomes_msadjusted$Cerebellum_WM, outcomes_msadjusted$CombiWISE, ci = "z-transform", conf.level = 0.95, na.rm = TRUE)
temp <- (ccc_test$rho.c)$est
df_CombiWISE[5,4] <- format(round(temp,3),nsmall = 3)
pearson <- lm(CombiWISE~Cerebellum_WM, data = outcomes_msadjusted)
spear <- cor.test(outcomes_msadjusted$Cerebellum_WM, outcomes_msadjusted$CombiWISE, 
                  method = 'spearman',exact = FALSE,use = "pairwise.complete.obs")
df_CombiWISE[5,2] <- summary(pearson)$r.squared
df_CombiWISE[5,3] <- spear$estimate
df_CombiWISE[5,5] <- spear$p.value
pearson <- cor.test(outcomes_msadjusted$Cerebellum_WM, outcomes_msadjusted$CombiWISE, 
                    method = 'pearson',exact = FALSE,use = "pairwise.complete.obs")
df_CombiWISE[5,6] <- pearson$p.value


#Supratentorial_WM
df_CombiWISE[6,1] = as.character("Supratentorial WM")  
ccc_test <- CCC(outcomes_msadjusted$Supratentorial_WM, outcomes_msadjusted$CombiWISE, ci = "z-transform", conf.level = 0.95, na.rm = TRUE)
temp <- (ccc_test$rho.c)$est
df_CombiWISE[6,4] <- format(round(temp,3),nsmall = 3)
pearson <- lm(CombiWISE~Supratentorial_WM, data = outcomes_msadjusted)
spear <- cor.test(outcomes_msadjusted$Supratentorial_WM, outcomes_msadjusted$CombiWISE, 
                  method = 'spearman',exact = FALSE,use = "pairwise.complete.obs")
df_CombiWISE[6,2] <- summary(pearson)$r.squared
df_CombiWISE[6,3] <- spear$estimate
df_CombiWISE[6,5] <- spear$p.value
pearson <- cor.test(outcomes_msadjusted$Supratentorial_WM, outcomes_msadjusted$CombiWISE, 
                    method = 'pearson',exact = FALSE,use = "pairwise.complete.obs")
df_CombiWISE[6,6] <- pearson$p.value


#Normal_appearing_WM
df_CombiWISE[7,1] = as.character("Normal-appearing WM")  
ccc_test <- CCC(outcomes_msadjusted$Normal_appearing_WM, outcomes_msadjusted$CombiWISE, ci = "z-transform", conf.level = 0.95, na.rm = TRUE)
temp <- (ccc_test$rho.c)$est
df_CombiWISE[7,4] <- format(round(temp,3),nsmall = 3)
pearson <- lm(CombiWISE~Normal_appearing_WM, data = outcomes_msadjusted)
spear <- cor.test(outcomes_msadjusted$Normal_appearing_WM, outcomes_msadjusted$CombiWISE, 
                  method = 'spearman',exact = FALSE,use = "pairwise.complete.obs")
df_CombiWISE[7,2] <- summary(pearson)$r.squared
df_CombiWISE[7,3] <- spear$estimate
df_CombiWISE[7,5] <- spear$p.value
pearson <- cor.test(outcomes_msadjusted$Normal_appearing_WM, outcomes_msadjusted$CombiWISE, 
                    method = 'pearson',exact = FALSE,use = "pairwise.complete.obs")
df_CombiWISE[7,6] <- pearson$p.value


#Thalamus
df_CombiWISE[8,1] = as.character("Thalamus")  
ccc_test <- CCC(outcomes_msadjusted$Thalamus, outcomes_msadjusted$CombiWISE, ci = "z-transform", conf.level = 0.95, na.rm = TRUE)
temp <- (ccc_test$rho.c)$est
df_CombiWISE[8,4] <- format(round(temp,3),nsmall = 3)
pearson <- lm(CombiWISE~Thalamus, data = outcomes_msadjusted)
spear <- cor.test(outcomes_msadjusted$Thalamus, outcomes_msadjusted$CombiWISE, 
                  method = 'spearman',exact = FALSE,use = "pairwise.complete.obs")
df_CombiWISE[8,2] <- summary(pearson)$r.squared
df_CombiWISE[8,3] <- spear$estimate
df_CombiWISE[8,5] <- spear$p.value
pearson <- cor.test(outcomes_msadjusted$Thalamus, outcomes_msadjusted$CombiWISE, 
                    method = 'pearson',exact = FALSE,use = "pairwise.complete.obs")
df_CombiWISE[8,6] <- pearson$p.value


#Caudate
df_CombiWISE[9,1] = as.character("Caudate")  
ccc_test <- CCC(outcomes_msadjusted$Caudate, outcomes_msadjusted$CombiWISE, ci = "z-transform", conf.level = 0.95, na.rm = TRUE)
temp <- (ccc_test$rho.c)$est
df_CombiWISE[9,4] <- format(round(temp,3),nsmall = 3)
pearson <- lm(CombiWISE~Caudate, data = outcomes_msadjusted)
spear <- cor.test(outcomes_msadjusted$Caudate, outcomes_msadjusted$CombiWISE, 
                  method = 'spearman',exact = FALSE,use = "pairwise.complete.obs")
df_CombiWISE[9,2] <- summary(pearson)$r.squared
df_CombiWISE[9,3] <- spear$estimate
df_CombiWISE[9,5] <- spear$p.value
pearson <- cor.test(outcomes_msadjusted$Caudate, outcomes_msadjusted$CombiWISE, 
                    method = 'pearson',exact = FALSE,use = "pairwise.complete.obs")
df_CombiWISE[9,6] <- pearson$p.value

#Brain_Parenchymal_Fraction
df_CombiWISE[10,1] = as.character("Brain Parenchymal Fraction")  
ccc_test <- CCC(outcomes_msadjusted$Brain_Parenchymal_Fraction, outcomes_msadjusted$CombiWISE, ci = "z-transform", conf.level = 0.95, na.rm = TRUE)
temp <- (ccc_test$rho.c)$est
df_CombiWISE[10,4] <- format(round(temp,3),nsmall = 3)
pearson <- lm(CombiWISE~Brain_Parenchymal_Fraction, data = outcomes_msadjusted)
spear <- cor.test(outcomes_msadjusted$Brain_Parenchymal_Fraction, outcomes_msadjusted$CombiWISE, 
                  method = 'spearman',exact = FALSE,use = "pairwise.complete.obs")
df_CombiWISE[10,2] <- summary(pearson)$r.squared
df_CombiWISE[10,3] <- spear$estimate
df_CombiWISE[10,5] <- spear$p.value
pearson <- cor.test(outcomes_msadjusted$Brain_Parenchymal_Fraction, outcomes_msadjusted$CombiWISE, 
                    method = 'pearson',exact = FALSE,use = "pairwise.complete.obs")
df_CombiWISE[10,6] <- pearson$p.value

#Lesion_Volume
df_CombiWISE[11,1] = as.character("Lesion Volume")  
ccc_test <- CCC(outcomes_msadjusted$Lesion_Volume, outcomes_msadjusted$CombiWISE, ci = "z-transform", conf.level = 0.95, na.rm = TRUE)
temp <- (ccc_test$rho.c)$est
df_CombiWISE[11,4] <- format(round(temp,3),nsmall = 3)
pearson <- lm(CombiWISE~Lesion_Volume, data = outcomes_msadjusted)
spear <- cor.test(outcomes_msadjusted$Lesion_Volume, outcomes_msadjusted$CombiWISE, 
                  method = 'spearman',exact = FALSE,use = "pairwise.complete.obs")
df_CombiWISE[11,2] <- summary(pearson)$r.squared
df_CombiWISE[11,3] <- spear$estimate
df_CombiWISE[11,5] <- spear$p.value
pearson <- cor.test(outcomes_msadjusted$Lesion_Volume, outcomes_msadjusted$CombiWISE, 
                    method = 'pearson',exact = FALSE,use = "pairwise.complete.obs")
df_CombiWISE[11,6] <- pearson$p.value

write_xlsx(df_CombiWISE,'./supp_table_1/adjusted/CombiWISE_features_corr.xlsx')

###################################

###################################
df_SDMT <- data.frame(matrix(ncol = 6, nrow = 1,dimnames=list(NULL, c("Feature","R^2", "Rho","CCC",'p_value_spear','p_value_pearson'))))
df_SDMT[1,1] = as.character("Age")  
ccc_test <- CCC(outcomes_msadjusted$Age, outcomes_msadjusted$SDMT, ci = "z-transform", conf.level = 0.95, na.rm = TRUE)
temp <- (ccc_test$rho.c)$est
df_SDMT[1,4] <- format(round(temp,3),nsmall = 3)
pearson <- lm(SDMT~Age, data = outcomes_msadjusted)
spear <- cor.test(outcomes_msadjusted$Age, outcomes_msadjusted$SDMT, 
                  method = 'spearman',exact = FALSE,use = "pairwise.complete.obs")
df_SDMT[1,2] <- summary(pearson)$r.squared
df_SDMT[1,3] <- spear$estimate
df_SDMT[1,5] <- spear$p.value
pearson <- cor.test(outcomes_msadjusted$Age, outcomes_msadjusted$SDMT, 
                    method = 'pearson',exact = FALSE,use = "pairwise.complete.obs")
df_SDMT[1,6] <- pearson$p.value


#Spinal Cord
df_SDMT[2,1] = as.character("Spinal Cord")  
ccc_test <- CCC(outcomes_msadjusted$Spinal_Cord, outcomes_msadjusted$SDMT, ci = "z-transform", conf.level = 0.95, na.rm = TRUE)
temp <- (ccc_test$rho.c)$est
df_SDMT[2,4] <- format(round(temp,3),nsmall = 3)
pearson <- lm(SDMT~Spinal_Cord, data = outcomes_msadjusted)
spear <- cor.test(outcomes_msadjusted$Spinal_Cord, outcomes_msadjusted$SDMT, 
                  method = 'spearman',exact = FALSE,use = "pairwise.complete.obs")
df_SDMT[2,2] <- summary(pearson)$r.squared
df_SDMT[2,3] <- spear$estimate
df_SDMT[2,5] <- spear$p.value
pearson <- cor.test(outcomes_msadjusted$Spinal_Cord, outcomes_msadjusted$SDMT, 
                    method = 'pearson',exact = FALSE,use = "pairwise.complete.obs")
df_SDMT[2,6] <- pearson$p.value


#Ventricular_CSF
df_SDMT[3,1] = as.character("Ventricular CSF")  
ccc_test <- CCC(outcomes_msadjusted$Ventricular_CSF, outcomes_msadjusted$SDMT, ci = "z-transform", conf.level = 0.95, na.rm = TRUE)
temp <- (ccc_test$rho.c)$est
df_SDMT[3,4] <- format(round(temp,3),nsmall = 3)
pearson <- lm(SDMT~Ventricular_CSF, data = outcomes_msadjusted)
spear <- cor.test(outcomes_msadjusted$Ventricular_CSF, outcomes_msadjusted$SDMT, 
                  method = 'spearman',exact = FALSE,use = "pairwise.complete.obs")
df_SDMT[3,2] <- summary(pearson)$r.squared
df_SDMT[3,3] <- spear$estimate
df_SDMT[3,5] <- spear$p.value
pearson <- cor.test(outcomes_msadjusted$Ventricular_CSF, outcomes_msadjusted$SDMT, 
                    method = 'pearson',exact = FALSE,use = "pairwise.complete.obs")
df_SDMT[3,6] <- pearson$p.value

#Sulcal_CSF
df_SDMT[4,1] = as.character("Sulcal CSF")  
ccc_test <- CCC(outcomes_msadjusted$Sulcal_CSF, outcomes_msadjusted$SDMT, ci = "z-transform", conf.level = 0.95, na.rm = TRUE)
temp <- (ccc_test$rho.c)$est
df_SDMT[4,4] <- format(round(temp,3),nsmall = 3)
pearson <- lm(SDMT~Sulcal_CSF, data = outcomes_msadjusted)
spear <- cor.test(outcomes_msadjusted$Sulcal_CSF, outcomes_msadjusted$SDMT, 
                  method = 'spearman',exact = FALSE,use = "pairwise.complete.obs")
df_SDMT[4,2] <- summary(pearson)$r.squared
df_SDMT[4,3] <- spear$estimate
df_SDMT[4,5] <- spear$p.value
pearson <- cor.test(outcomes_msadjusted$Sulcal_CSF, outcomes_msadjusted$SDMT, 
                    method = 'pearson',exact = FALSE,use = "pairwise.complete.obs")
df_SDMT[4,6] <- pearson$p.value

#Cerebellum_WM
df_SDMT[5,1] = as.character("Cerebellum WM")  
ccc_test <- CCC(outcomes_msadjusted$Cerebellum_WM, outcomes_msadjusted$SDMT, ci = "z-transform", conf.level = 0.95, na.rm = TRUE)
temp <- (ccc_test$rho.c)$est
df_SDMT[5,4] <- format(round(temp,3),nsmall = 3)
pearson <- lm(SDMT~Cerebellum_WM, data = outcomes_msadjusted)
spear <- cor.test(outcomes_msadjusted$Cerebellum_WM, outcomes_msadjusted$SDMT, 
                  method = 'spearman',exact = FALSE,use = "pairwise.complete.obs")
df_SDMT[5,2] <- summary(pearson)$r.squared
df_SDMT[5,3] <- spear$estimate
df_SDMT[5,5] <- spear$p.value
pearson <- cor.test(outcomes_msadjusted$Cerebellum_WM, outcomes_msadjusted$SDMT, 
                    method = 'pearson',exact = FALSE,use = "pairwise.complete.obs")
df_SDMT[5,6] <- pearson$p.value


#Supratentorial_WM
df_SDMT[6,1] = as.character("Supratentorial WM")  
ccc_test <- CCC(outcomes_msadjusted$Supratentorial_WM, outcomes_msadjusted$SDMT, ci = "z-transform", conf.level = 0.95, na.rm = TRUE)
temp <- (ccc_test$rho.c)$est
df_SDMT[6,4] <- format(round(temp,3),nsmall = 3)
pearson <- lm(SDMT~Supratentorial_WM, data = outcomes_msadjusted)
spear <- cor.test(outcomes_msadjusted$Supratentorial_WM, outcomes_msadjusted$SDMT, 
                  method = 'spearman',exact = FALSE,use = "pairwise.complete.obs")
df_SDMT[6,2] <- summary(pearson)$r.squared
df_SDMT[6,3] <- spear$estimate
df_SDMT[6,5] <- spear$p.value
pearson <- cor.test(outcomes_msadjusted$Supratentorial_WM, outcomes_msadjusted$SDMT, 
                    method = 'pearson',exact = FALSE,use = "pairwise.complete.obs")
df_SDMT[6,6] <- pearson$p.value


#Normal_appearing_WM
df_SDMT[7,1] = as.character("Normal-appearing WM")  
ccc_test <- CCC(outcomes_msadjusted$Normal_appearing_WM, outcomes_msadjusted$SDMT, ci = "z-transform", conf.level = 0.95, na.rm = TRUE)
temp <- (ccc_test$rho.c)$est
df_SDMT[7,4] <- format(round(temp,3),nsmall = 3)
pearson <- lm(SDMT~Normal_appearing_WM, data = outcomes_msadjusted)
spear <- cor.test(outcomes_msadjusted$Normal_appearing_WM, outcomes_msadjusted$SDMT, 
                  method = 'spearman',exact = FALSE,use = "pairwise.complete.obs")
df_SDMT[7,2] <- summary(pearson)$r.squared
df_SDMT[7,3] <- spear$estimate
df_SDMT[7,5] <- spear$p.value
pearson <- cor.test(outcomes_msadjusted$Normal_appearing_WM, outcomes_msadjusted$SDMT, 
                    method = 'pearson',exact = FALSE,use = "pairwise.complete.obs")
df_SDMT[7,6] <- pearson$p.value


#Thalamus
df_SDMT[8,1] = as.character("Thalamus")  
ccc_test <- CCC(outcomes_msadjusted$Thalamus, outcomes_msadjusted$SDMT, ci = "z-transform", conf.level = 0.95, na.rm = TRUE)
temp <- (ccc_test$rho.c)$est
df_SDMT[8,4] <- format(round(temp,3),nsmall = 3)
pearson <- lm(SDMT~Thalamus, data = outcomes_msadjusted)
spear <- cor.test(outcomes_msadjusted$Thalamus, outcomes_msadjusted$SDMT, 
                  method = 'spearman',exact = FALSE,use = "pairwise.complete.obs")
df_SDMT[8,2] <- summary(pearson)$r.squared
df_SDMT[8,3] <- spear$estimate
df_SDMT[8,5] <- spear$p.value
pearson <- cor.test(outcomes_msadjusted$Thalamus, outcomes_msadjusted$SDMT, 
                    method = 'pearson',exact = FALSE,use = "pairwise.complete.obs")
df_SDMT[8,6] <- pearson$p.value


#Caudate
df_SDMT[9,1] = as.character("Caudate")  
ccc_test <- CCC(outcomes_msadjusted$Caudate, outcomes_msadjusted$SDMT, ci = "z-transform", conf.level = 0.95, na.rm = TRUE)
temp <- (ccc_test$rho.c)$est
df_SDMT[9,4] <- format(round(temp,3),nsmall = 3)
pearson <- lm(SDMT~Caudate, data = outcomes_msadjusted)
spear <- cor.test(outcomes_msadjusted$Caudate, outcomes_msadjusted$SDMT, 
                  method = 'spearman',exact = FALSE,use = "pairwise.complete.obs")
df_SDMT[9,2] <- summary(pearson)$r.squared
df_SDMT[9,3] <- spear$estimate
df_SDMT[9,5] <- spear$p.value
pearson <- cor.test(outcomes_msadjusted$Caudate, outcomes_msadjusted$SDMT, 
                    method = 'pearson',exact = FALSE,use = "pairwise.complete.obs")
df_SDMT[9,6] <- pearson$p.value

#Brain_Parenchymal_Fraction
df_SDMT[10,1] = as.character("Brain Parenchymal Fraction")  
ccc_test <- CCC(outcomes_msadjusted$Brain_Parenchymal_Fraction, outcomes_msadjusted$SDMT, ci = "z-transform", conf.level = 0.95, na.rm = TRUE)
temp <- (ccc_test$rho.c)$est
df_SDMT[10,4] <- format(round(temp,3),nsmall = 3)
pearson <- lm(SDMT~Brain_Parenchymal_Fraction, data = outcomes_msadjusted)
spear <- cor.test(outcomes_msadjusted$Brain_Parenchymal_Fraction, outcomes_msadjusted$SDMT, 
                  method = 'spearman',exact = FALSE,use = "pairwise.complete.obs")
df_SDMT[10,2] <- summary(pearson)$r.squared
df_SDMT[10,3] <- spear$estimate
df_SDMT[10,5] <- spear$p.value
pearson <- cor.test(outcomes_msadjusted$Brain_Parenchymal_Fraction, outcomes_msadjusted$SDMT, 
                    method = 'pearson',exact = FALSE,use = "pairwise.complete.obs")
df_SDMT[10,6] <- pearson$p.value

#Lesion_Volume
df_SDMT[11,1] = as.character("Lesion Volume")  
ccc_test <- CCC(outcomes_msadjusted$Lesion_Volume, outcomes_msadjusted$SDMT, ci = "z-transform", conf.level = 0.95, na.rm = TRUE)
temp <- (ccc_test$rho.c)$est
df_SDMT[11,4] <- format(round(temp,3),nsmall = 3)
pearson <- lm(SDMT~Lesion_Volume, data = outcomes_msadjusted)
spear <- cor.test(outcomes_msadjusted$Lesion_Volume, outcomes_msadjusted$SDMT, 
                  method = 'spearman',exact = FALSE,use = "pairwise.complete.obs")
df_SDMT[11,2] <- summary(pearson)$r.squared
df_SDMT[11,3] <- spear$estimate
df_SDMT[11,5] <- spear$p.value
pearson <- cor.test(outcomes_msadjusted$Lesion_Volume, outcomes_msadjusted$SDMT, 
                    method = 'pearson',exact = FALSE,use = "pairwise.complete.obs")
df_SDMT[11,6] <- pearson$p.value

write_xlsx(df_SDMT,'./supp_table_1/adjusted/SDMT_features_corr.xlsx')

###################################


##MS unadjusted


###################
df_NeurEx <- data.frame(matrix(ncol = 6, nrow = 1,dimnames=list(NULL, c("Feature","R^2", "Rho","CCC",'p_value_spear','p_value_pearson'))))
df_NeurEx[1,1] = as.character("Age")  
ccc_test <- CCC(outcomes_msunadjusted$Age, outcomes_msunadjusted$NeurEx, ci = "z-transform", conf.level = 0.95, na.rm = TRUE)
temp <- (ccc_test$rho.c)$est
df_NeurEx[1,4] <- format(round(temp,3),nsmall = 3)
pearson <- lm(NeurEx~Age, data = outcomes_msunadjusted)
spear <- cor.test(outcomes_msunadjusted$Age, outcomes_msunadjusted$NeurEx, 
                  method = 'spearman',exact = FALSE,use = "pairwise.complete.obs")
df_NeurEx[1,2] <- summary(pearson)$r.squared
df_NeurEx[1,3] <- spear$estimate
df_NeurEx[1,5] <- spear$p.value
pearson <- cor.test(outcomes_msunadjusted$Age, outcomes_msunadjusted$NeurEx, 
                    method = 'pearson',exact = FALSE,use = "pairwise.complete.obs")
df_NeurEx[1,6] <- pearson$p.value


#Spinal Cord
df_NeurEx[2,1] = as.character("Spinal Cord")  
ccc_test <- CCC(outcomes_msunadjusted$Spinal_Cord, outcomes_msunadjusted$NeurEx, ci = "z-transform", conf.level = 0.95, na.rm = TRUE)
temp <- (ccc_test$rho.c)$est
df_NeurEx[2,4] <- format(round(temp,3),nsmall = 3)
pearson <- lm(NeurEx~Spinal_Cord, data = outcomes_msunadjusted)
spear <- cor.test(outcomes_msunadjusted$Spinal_Cord, outcomes_msunadjusted$NeurEx, 
                  method = 'spearman',exact = FALSE,use = "pairwise.complete.obs")
df_NeurEx[2,2] <- summary(pearson)$r.squared
df_NeurEx[2,3] <- spear$estimate
df_NeurEx[2,5] <- spear$p.value
pearson <- cor.test(outcomes_msunadjusted$Spinal_Cord, outcomes_msunadjusted$NeurEx, 
                    method = 'pearson',exact = FALSE,use = "pairwise.complete.obs")
df_NeurEx[2,6] <- pearson$p.value


#Ventricular_CSF
df_NeurEx[3,1] = as.character("Ventricular CSF")  
ccc_test <- CCC(outcomes_msunadjusted$Ventricular_CSF, outcomes_msunadjusted$NeurEx, ci = "z-transform", conf.level = 0.95, na.rm = TRUE)
temp <- (ccc_test$rho.c)$est
df_NeurEx[3,4] <- format(round(temp,3),nsmall = 3)
pearson <- lm(NeurEx~Ventricular_CSF, data = outcomes_msunadjusted)
spear <- cor.test(outcomes_msunadjusted$Ventricular_CSF, outcomes_msunadjusted$NeurEx, 
                  method = 'spearman',exact = FALSE,use = "pairwise.complete.obs")
df_NeurEx[3,2] <- summary(pearson)$r.squared
df_NeurEx[3,3] <- spear$estimate
df_NeurEx[3,5] <- spear$p.value
pearson <- cor.test(outcomes_msunadjusted$Ventricular_CSF, outcomes_msunadjusted$NeurEx, 
                    method = 'pearson',exact = FALSE,use = "pairwise.complete.obs")
df_NeurEx[3,6] <- pearson$p.value

#Sulcal_CSF
df_NeurEx[4,1] = as.character("Sulcal CSF")  
ccc_test <- CCC(outcomes_msunadjusted$Sulcal_CSF, outcomes_msunadjusted$NeurEx, ci = "z-transform", conf.level = 0.95, na.rm = TRUE)
temp <- (ccc_test$rho.c)$est
df_NeurEx[4,4] <- format(round(temp,3),nsmall = 3)
pearson <- lm(NeurEx~Sulcal_CSF, data = outcomes_msunadjusted)
spear <- cor.test(outcomes_msunadjusted$Sulcal_CSF, outcomes_msunadjusted$NeurEx, 
                  method = 'spearman',exact = FALSE,use = "pairwise.complete.obs")
df_NeurEx[4,2] <- summary(pearson)$r.squared
df_NeurEx[4,3] <- spear$estimate
df_NeurEx[4,5] <- spear$p.value
pearson <- cor.test(outcomes_msunadjusted$Sulcal_CSF, outcomes_msunadjusted$NeurEx, 
                    method = 'pearson',exact = FALSE,use = "pairwise.complete.obs")
df_NeurEx[4,6] <- pearson$p.value

#Cerebellum_WM
df_NeurEx[5,1] = as.character("Cerebellum WM")  
ccc_test <- CCC(outcomes_msunadjusted$Cerebellum_WM, outcomes_msunadjusted$NeurEx, ci = "z-transform", conf.level = 0.95, na.rm = TRUE)
temp <- (ccc_test$rho.c)$est
df_NeurEx[5,4] <- format(round(temp,3),nsmall = 3)
pearson <- lm(NeurEx~Cerebellum_WM, data = outcomes_msunadjusted)
spear <- cor.test(outcomes_msunadjusted$Cerebellum_WM, outcomes_msunadjusted$NeurEx, 
                  method = 'spearman',exact = FALSE,use = "pairwise.complete.obs")
df_NeurEx[5,2] <- summary(pearson)$r.squared
df_NeurEx[5,3] <- spear$estimate
df_NeurEx[5,5] <- spear$p.value
pearson <- cor.test(outcomes_msunadjusted$Cerebellum_WM, outcomes_msunadjusted$NeurEx, 
                    method = 'pearson',exact = FALSE,use = "pairwise.complete.obs")
df_NeurEx[5,6] <- pearson$p.value


#Supratentorial_WM
df_NeurEx[6,1] = as.character("Supratentorial WM")  
ccc_test <- CCC(outcomes_msunadjusted$Supratentorial_WM, outcomes_msunadjusted$NeurEx, ci = "z-transform", conf.level = 0.95, na.rm = TRUE)
temp <- (ccc_test$rho.c)$est
df_NeurEx[6,4] <- format(round(temp,3),nsmall = 3)
pearson <- lm(NeurEx~Supratentorial_WM, data = outcomes_msunadjusted)
spear <- cor.test(outcomes_msunadjusted$Supratentorial_WM, outcomes_msunadjusted$NeurEx, 
                  method = 'spearman',exact = FALSE,use = "pairwise.complete.obs")
df_NeurEx[6,2] <- summary(pearson)$r.squared
df_NeurEx[6,3] <- spear$estimate
df_NeurEx[6,5] <- spear$p.value
pearson <- cor.test(outcomes_msunadjusted$Supratentorial_WM, outcomes_msunadjusted$NeurEx, 
                    method = 'pearson',exact = FALSE,use = "pairwise.complete.obs")
df_NeurEx[6,6] <- pearson$p.value


#Normal_appearing_WM
df_NeurEx[7,1] = as.character("Normal-appearing WM")  
ccc_test <- CCC(outcomes_msunadjusted$Normal_appearing_WM, outcomes_msunadjusted$NeurEx, ci = "z-transform", conf.level = 0.95, na.rm = TRUE)
temp <- (ccc_test$rho.c)$est
df_NeurEx[7,4] <- format(round(temp,3),nsmall = 3)
pearson <- lm(NeurEx~Normal_appearing_WM, data = outcomes_msunadjusted)
spear <- cor.test(outcomes_msunadjusted$Normal_appearing_WM, outcomes_msunadjusted$NeurEx, 
                  method = 'spearman',exact = FALSE,use = "pairwise.complete.obs")
df_NeurEx[7,2] <- summary(pearson)$r.squared
df_NeurEx[7,3] <- spear$estimate
df_NeurEx[7,5] <- spear$p.value
pearson <- cor.test(outcomes_msunadjusted$Normal_appearing_WM, outcomes_msunadjusted$NeurEx, 
                    method = 'pearson',exact = FALSE,use = "pairwise.complete.obs")
df_NeurEx[7,6] <- pearson$p.value


#Thalamus
df_NeurEx[8,1] = as.character("Thalamus")  
ccc_test <- CCC(outcomes_msunadjusted$Thalamus, outcomes_msunadjusted$NeurEx, ci = "z-transform", conf.level = 0.95, na.rm = TRUE)
temp <- (ccc_test$rho.c)$est
df_NeurEx[8,4] <- format(round(temp,3),nsmall = 3)
pearson <- lm(NeurEx~Thalamus, data = outcomes_msunadjusted)
spear <- cor.test(outcomes_msunadjusted$Thalamus, outcomes_msunadjusted$NeurEx, 
                  method = 'spearman',exact = FALSE,use = "pairwise.complete.obs")
df_NeurEx[8,2] <- summary(pearson)$r.squared
df_NeurEx[8,3] <- spear$estimate
df_NeurEx[8,5] <- spear$p.value
pearson <- cor.test(outcomes_msunadjusted$Thalamus, outcomes_msunadjusted$NeurEx, 
                    method = 'pearson',exact = FALSE,use = "pairwise.complete.obs")
df_NeurEx[8,6] <- pearson$p.value


#Caudate
df_NeurEx[9,1] = as.character("Caudate")  
ccc_test <- CCC(outcomes_msunadjusted$Caudate, outcomes_msunadjusted$NeurEx, ci = "z-transform", conf.level = 0.95, na.rm = TRUE)
temp <- (ccc_test$rho.c)$est
df_NeurEx[9,4] <- format(round(temp,3),nsmall = 3)
pearson <- lm(NeurEx~Caudate, data = outcomes_msunadjusted)
spear <- cor.test(outcomes_msunadjusted$Caudate, outcomes_msunadjusted$NeurEx, 
                  method = 'spearman',exact = FALSE,use = "pairwise.complete.obs")
df_NeurEx[9,2] <- summary(pearson)$r.squared
df_NeurEx[9,3] <- spear$estimate
df_NeurEx[9,5] <- spear$p.value
pearson <- cor.test(outcomes_msunadjusted$Caudate, outcomes_msunadjusted$NeurEx, 
                    method = 'pearson',exact = FALSE,use = "pairwise.complete.obs")
df_NeurEx[9,6] <- pearson$p.value

#Brain_Parenchymal_Fraction
df_NeurEx[10,1] = as.character("Brain Parenchymal Fraction")  
ccc_test <- CCC(outcomes_msunadjusted$Brain_Parenchymal_Fraction, outcomes_msunadjusted$NeurEx, ci = "z-transform", conf.level = 0.95, na.rm = TRUE)
temp <- (ccc_test$rho.c)$est
df_NeurEx[10,4] <- format(round(temp,3),nsmall = 3)
pearson <- lm(NeurEx~Brain_Parenchymal_Fraction, data = outcomes_msunadjusted)
spear <- cor.test(outcomes_msunadjusted$Brain_Parenchymal_Fraction, outcomes_msunadjusted$NeurEx, 
                  method = 'spearman',exact = FALSE,use = "pairwise.complete.obs")
df_NeurEx[10,2] <- summary(pearson)$r.squared
df_NeurEx[10,3] <- spear$estimate
df_NeurEx[10,5] <- spear$p.value
pearson <- cor.test(outcomes_msunadjusted$Brain_Parenchymal_Fraction, outcomes_msunadjusted$NeurEx, 
                    method = 'pearson',exact = FALSE,use = "pairwise.complete.obs")
df_NeurEx[10,6] <- pearson$p.value

#Lesion_Volume
df_NeurEx[11,1] = as.character("Lesion Volume")  
ccc_test <- CCC(outcomes_msunadjusted$Lesion_Volume, outcomes_msunadjusted$NeurEx, ci = "z-transform", conf.level = 0.95, na.rm = TRUE)
temp <- (ccc_test$rho.c)$est
df_NeurEx[11,4] <- format(round(temp,3),nsmall = 3)
pearson <- lm(NeurEx~Lesion_Volume, data = outcomes_msunadjusted)
spear <- cor.test(outcomes_msunadjusted$Lesion_Volume, outcomes_msunadjusted$NeurEx, 
                  method = 'spearman',exact = FALSE,use = "pairwise.complete.obs")
df_NeurEx[11,2] <- summary(pearson)$r.squared
df_NeurEx[11,3] <- spear$estimate
df_NeurEx[11,5] <- spear$p.value
pearson <- cor.test(outcomes_msunadjusted$Lesion_Volume, outcomes_msunadjusted$NeurEx, 
                    method = 'pearson',exact = FALSE,use = "pairwise.complete.obs")
df_NeurEx[11,6] <- pearson$p.value

write_xlsx(df_NeurEx,'./supp_table_1/unadjusted/NeurEx_features_corr.xlsx')

###################################
df_EDSS <- data.frame(matrix(ncol = 6, nrow = 1,dimnames=list(NULL, c("Feature","R^2", "Rho","CCC",'p_value_spear','p_value_pearson'))))
df_EDSS[1,1] = as.character("Age")  
ccc_test <- CCC(outcomes_msunadjusted$Age, outcomes_msunadjusted$EDSS, ci = "z-transform", conf.level = 0.95, na.rm = TRUE)
temp <- (ccc_test$rho.c)$est
df_EDSS[1,4] <- format(round(temp,3),nsmall = 3)
pearson <- lm(EDSS~Age, data = outcomes_msunadjusted)
spear <- cor.test(outcomes_msunadjusted$Age, outcomes_msunadjusted$EDSS, 
                  method = 'spearman',exact = FALSE,use = "pairwise.complete.obs")
df_EDSS[1,2] <- summary(pearson)$r.squared
df_EDSS[1,3] <- spear$estimate
df_EDSS[1,5] <- spear$p.value
pearson <- cor.test(outcomes_msunadjusted$Age, outcomes_msunadjusted$EDSS, 
                    method = 'pearson',exact = FALSE,use = "pairwise.complete.obs")
df_EDSS[1,6] <- pearson$p.value


#Spinal Cord
df_EDSS[2,1] = as.character("Spinal Cord")  
ccc_test <- CCC(outcomes_msunadjusted$Spinal_Cord, outcomes_msunadjusted$EDSS, ci = "z-transform", conf.level = 0.95, na.rm = TRUE)
temp <- (ccc_test$rho.c)$est
df_EDSS[2,4] <- format(round(temp,3),nsmall = 3)
pearson <- lm(EDSS~Spinal_Cord, data = outcomes_msunadjusted)
spear <- cor.test(outcomes_msunadjusted$Spinal_Cord, outcomes_msunadjusted$EDSS, 
                  method = 'spearman',exact = FALSE,use = "pairwise.complete.obs")
df_EDSS[2,2] <- summary(pearson)$r.squared
df_EDSS[2,3] <- spear$estimate
df_EDSS[2,5] <- spear$p.value
pearson <- cor.test(outcomes_msunadjusted$Spinal_Cord, outcomes_msunadjusted$EDSS, 
                    method = 'pearson',exact = FALSE,use = "pairwise.complete.obs")
df_EDSS[2,6] <- pearson$p.value


#Ventricular_CSF
df_EDSS[3,1] = as.character("Ventricular CSF")  
ccc_test <- CCC(outcomes_msunadjusted$Ventricular_CSF, outcomes_msunadjusted$EDSS, ci = "z-transform", conf.level = 0.95, na.rm = TRUE)
temp <- (ccc_test$rho.c)$est
df_EDSS[3,4] <- format(round(temp,3),nsmall = 3)
pearson <- lm(EDSS~Ventricular_CSF, data = outcomes_msunadjusted)
spear <- cor.test(outcomes_msunadjusted$Ventricular_CSF, outcomes_msunadjusted$EDSS, 
                  method = 'spearman',exact = FALSE,use = "pairwise.complete.obs")
df_EDSS[3,2] <- summary(pearson)$r.squared
df_EDSS[3,3] <- spear$estimate
df_EDSS[3,5] <- spear$p.value
pearson <- cor.test(outcomes_msunadjusted$Ventricular_CSF, outcomes_msunadjusted$EDSS, 
                    method = 'pearson',exact = FALSE,use = "pairwise.complete.obs")
df_EDSS[3,6] <- pearson$p.value

#Sulcal_CSF
df_EDSS[4,1] = as.character("Sulcal CSF")  
ccc_test <- CCC(outcomes_msunadjusted$Sulcal_CSF, outcomes_msunadjusted$EDSS, ci = "z-transform", conf.level = 0.95, na.rm = TRUE)
temp <- (ccc_test$rho.c)$est
df_EDSS[4,4] <- format(round(temp,3),nsmall = 3)
pearson <- lm(EDSS~Sulcal_CSF, data = outcomes_msunadjusted)
spear <- cor.test(outcomes_msunadjusted$Sulcal_CSF, outcomes_msunadjusted$EDSS, 
                  method = 'spearman',exact = FALSE,use = "pairwise.complete.obs")
df_EDSS[4,2] <- summary(pearson)$r.squared
df_EDSS[4,3] <- spear$estimate
df_EDSS[4,5] <- spear$p.value
pearson <- cor.test(outcomes_msunadjusted$Sulcal_CSF, outcomes_msunadjusted$EDSS, 
                    method = 'pearson',exact = FALSE,use = "pairwise.complete.obs")
df_EDSS[4,6] <- pearson$p.value

#Cerebellum_WM
df_EDSS[5,1] = as.character("Cerebellum WM")  
ccc_test <- CCC(outcomes_msunadjusted$Cerebellum_WM, outcomes_msunadjusted$EDSS, ci = "z-transform", conf.level = 0.95, na.rm = TRUE)
temp <- (ccc_test$rho.c)$est
df_EDSS[5,4] <- format(round(temp,3),nsmall = 3)
pearson <- lm(EDSS~Cerebellum_WM, data = outcomes_msunadjusted)
spear <- cor.test(outcomes_msunadjusted$Cerebellum_WM, outcomes_msunadjusted$EDSS, 
                  method = 'spearman',exact = FALSE,use = "pairwise.complete.obs")
df_EDSS[5,2] <- summary(pearson)$r.squared
df_EDSS[5,3] <- spear$estimate
df_EDSS[5,5] <- spear$p.value
pearson <- cor.test(outcomes_msunadjusted$Cerebellum_WM, outcomes_msunadjusted$EDSS, 
                    method = 'pearson',exact = FALSE,use = "pairwise.complete.obs")
df_EDSS[5,6] <- pearson$p.value


#Supratentorial_WM
df_EDSS[6,1] = as.character("Supratentorial WM")  
ccc_test <- CCC(outcomes_msunadjusted$Supratentorial_WM, outcomes_msunadjusted$EDSS, ci = "z-transform", conf.level = 0.95, na.rm = TRUE)
temp <- (ccc_test$rho.c)$est
df_EDSS[6,4] <- format(round(temp,3),nsmall = 3)
pearson <- lm(EDSS~Supratentorial_WM, data = outcomes_msunadjusted)
spear <- cor.test(outcomes_msunadjusted$Supratentorial_WM, outcomes_msunadjusted$EDSS, 
                  method = 'spearman',exact = FALSE,use = "pairwise.complete.obs")
df_EDSS[6,2] <- summary(pearson)$r.squared
df_EDSS[6,3] <- spear$estimate
df_EDSS[6,5] <- spear$p.value
pearson <- cor.test(outcomes_msunadjusted$Supratentorial_WM, outcomes_msunadjusted$EDSS, 
                    method = 'pearson',exact = FALSE,use = "pairwise.complete.obs")
df_EDSS[6,6] <- pearson$p.value


#Normal_appearing_WM
df_EDSS[7,1] = as.character("Normal-appearing WM")  
ccc_test <- CCC(outcomes_msunadjusted$Normal_appearing_WM, outcomes_msunadjusted$EDSS, ci = "z-transform", conf.level = 0.95, na.rm = TRUE)
temp <- (ccc_test$rho.c)$est
df_EDSS[7,4] <- format(round(temp,3),nsmall = 3)
pearson <- lm(EDSS~Normal_appearing_WM, data = outcomes_msunadjusted)
spear <- cor.test(outcomes_msunadjusted$Normal_appearing_WM, outcomes_msunadjusted$EDSS, 
                  method = 'spearman',exact = FALSE,use = "pairwise.complete.obs")
df_EDSS[7,2] <- summary(pearson)$r.squared
df_EDSS[7,3] <- spear$estimate
df_EDSS[7,5] <- spear$p.value
pearson <- cor.test(outcomes_msunadjusted$Normal_appearing_WM, outcomes_msunadjusted$EDSS, 
                    method = 'pearson',exact = FALSE,use = "pairwise.complete.obs")
df_EDSS[7,6] <- pearson$p.value


#Thalamus
df_EDSS[8,1] = as.character("Thalamus")  
ccc_test <- CCC(outcomes_msunadjusted$Thalamus, outcomes_msunadjusted$EDSS, ci = "z-transform", conf.level = 0.95, na.rm = TRUE)
temp <- (ccc_test$rho.c)$est
df_EDSS[8,4] <- format(round(temp,3),nsmall = 3)
pearson <- lm(EDSS~Thalamus, data = outcomes_msunadjusted)
spear <- cor.test(outcomes_msunadjusted$Thalamus, outcomes_msunadjusted$EDSS, 
                  method = 'spearman',exact = FALSE,use = "pairwise.complete.obs")
df_EDSS[8,2] <- summary(pearson)$r.squared
df_EDSS[8,3] <- spear$estimate
df_EDSS[8,5] <- spear$p.value
pearson <- cor.test(outcomes_msunadjusted$Thalamus, outcomes_msunadjusted$EDSS, 
                    method = 'pearson',exact = FALSE,use = "pairwise.complete.obs")
df_EDSS[8,6] <- pearson$p.value


#Caudate
df_EDSS[9,1] = as.character("Caudate")  
ccc_test <- CCC(outcomes_msunadjusted$Caudate, outcomes_msunadjusted$EDSS, ci = "z-transform", conf.level = 0.95, na.rm = TRUE)
temp <- (ccc_test$rho.c)$est
df_EDSS[9,4] <- format(round(temp,3),nsmall = 3)
pearson <- lm(EDSS~Caudate, data = outcomes_msunadjusted)
spear <- cor.test(outcomes_msunadjusted$Caudate, outcomes_msunadjusted$EDSS, 
                  method = 'spearman',exact = FALSE,use = "pairwise.complete.obs")
df_EDSS[9,2] <- summary(pearson)$r.squared
df_EDSS[9,3] <- spear$estimate
df_EDSS[9,5] <- spear$p.value
pearson <- cor.test(outcomes_msunadjusted$Caudate, outcomes_msunadjusted$EDSS, 
                    method = 'pearson',exact = FALSE,use = "pairwise.complete.obs")
df_EDSS[9,6] <- pearson$p.value

#Brain_Parenchymal_Fraction
df_EDSS[10,1] = as.character("Brain Parenchymal Fraction")  
ccc_test <- CCC(outcomes_msunadjusted$Brain_Parenchymal_Fraction, outcomes_msunadjusted$EDSS, ci = "z-transform", conf.level = 0.95, na.rm = TRUE)
temp <- (ccc_test$rho.c)$est
df_EDSS[10,4] <- format(round(temp,3),nsmall = 3)
pearson <- lm(EDSS~Brain_Parenchymal_Fraction, data = outcomes_msunadjusted)
spear <- cor.test(outcomes_msunadjusted$Brain_Parenchymal_Fraction, outcomes_msunadjusted$EDSS, 
                  method = 'spearman',exact = FALSE,use = "pairwise.complete.obs")
df_EDSS[10,2] <- summary(pearson)$r.squared
df_EDSS[10,3] <- spear$estimate
df_EDSS[10,5] <- spear$p.value
pearson <- cor.test(outcomes_msunadjusted$Brain_Parenchymal_Fraction, outcomes_msunadjusted$EDSS, 
                    method = 'pearson',exact = FALSE,use = "pairwise.complete.obs")
df_EDSS[10,6] <- pearson$p.value

#Lesion_Volume
df_EDSS[11,1] = as.character("Lesion Volume")  
ccc_test <- CCC(outcomes_msunadjusted$Lesion_Volume, outcomes_msunadjusted$EDSS, ci = "z-transform", conf.level = 0.95, na.rm = TRUE)
temp <- (ccc_test$rho.c)$est
df_EDSS[11,4] <- format(round(temp,3),nsmall = 3)
pearson <- lm(EDSS~Lesion_Volume, data = outcomes_msunadjusted)
spear <- cor.test(outcomes_msunadjusted$Lesion_Volume, outcomes_msunadjusted$EDSS, 
                  method = 'spearman',exact = FALSE,use = "pairwise.complete.obs")
df_EDSS[11,2] <- summary(pearson)$r.squared
df_EDSS[11,3] <- spear$estimate
df_EDSS[11,5] <- spear$p.value
pearson <- cor.test(outcomes_msunadjusted$Lesion_Volume, outcomes_msunadjusted$EDSS, 
                    method = 'pearson',exact = FALSE,use = "pairwise.complete.obs")
df_EDSS[11,6] <- pearson$p.value

write_xlsx(df_EDSS,'./supp_table_1/unadjusted/EDSS_features_corr.xlsx')

###################################
###################################
df_CombiWISE <- data.frame(matrix(ncol = 6, nrow = 1,dimnames=list(NULL, c("Feature","R^2", "Rho","CCC",'p_value_spear','p_value_pearson'))))
df_CombiWISE[1,1] = as.character("Age")  
ccc_test <- CCC(outcomes_msunadjusted$Age, outcomes_msunadjusted$CombiWISE, ci = "z-transform", conf.level = 0.95, na.rm = TRUE)
temp <- (ccc_test$rho.c)$est
df_CombiWISE[1,4] <- format(round(temp,3),nsmall = 3)
pearson <- lm(CombiWISE~Age, data = outcomes_msunadjusted)
spear <- cor.test(outcomes_msunadjusted$Age, outcomes_msunadjusted$CombiWISE, 
                  method = 'spearman',exact = FALSE,use = "pairwise.complete.obs")
df_CombiWISE[1,2] <- summary(pearson)$r.squared
df_CombiWISE[1,3] <- spear$estimate
df_CombiWISE[1,5] <- spear$p.value
pearson <- cor.test(outcomes_msunadjusted$Age, outcomes_msunadjusted$CombiWISE, 
                    method = 'pearson',exact = FALSE,use = "pairwise.complete.obs")
df_CombiWISE[1,6] <- pearson$p.value


#Spinal Cord
df_CombiWISE[2,1] = as.character("Spinal Cord")  
ccc_test <- CCC(outcomes_msunadjusted$Spinal_Cord, outcomes_msunadjusted$CombiWISE, ci = "z-transform", conf.level = 0.95, na.rm = TRUE)
temp <- (ccc_test$rho.c)$est
df_CombiWISE[2,4] <- format(round(temp,3),nsmall = 3)
pearson <- lm(CombiWISE~Spinal_Cord, data = outcomes_msunadjusted)
spear <- cor.test(outcomes_msunadjusted$Spinal_Cord, outcomes_msunadjusted$CombiWISE, 
                  method = 'spearman',exact = FALSE,use = "pairwise.complete.obs")
df_CombiWISE[2,2] <- summary(pearson)$r.squared
df_CombiWISE[2,3] <- spear$estimate
df_CombiWISE[2,5] <- spear$p.value
pearson <- cor.test(outcomes_msunadjusted$Spinal_Cord, outcomes_msunadjusted$CombiWISE, 
                    method = 'pearson',exact = FALSE,use = "pairwise.complete.obs")
df_CombiWISE[2,6] <- pearson$p.value


#Ventricular_CSF
df_CombiWISE[3,1] = as.character("Ventricular CSF")  
ccc_test <- CCC(outcomes_msunadjusted$Ventricular_CSF, outcomes_msunadjusted$CombiWISE, ci = "z-transform", conf.level = 0.95, na.rm = TRUE)
temp <- (ccc_test$rho.c)$est
df_CombiWISE[3,4] <- format(round(temp,3),nsmall = 3)
pearson <- lm(CombiWISE~Ventricular_CSF, data = outcomes_msunadjusted)
spear <- cor.test(outcomes_msunadjusted$Ventricular_CSF, outcomes_msunadjusted$CombiWISE, 
                  method = 'spearman',exact = FALSE,use = "pairwise.complete.obs")
df_CombiWISE[3,2] <- summary(pearson)$r.squared
df_CombiWISE[3,3] <- spear$estimate
df_CombiWISE[3,5] <- spear$p.value
pearson <- cor.test(outcomes_msunadjusted$Ventricular_CSF, outcomes_msunadjusted$CombiWISE, 
                    method = 'pearson',exact = FALSE,use = "pairwise.complete.obs")
df_CombiWISE[3,6] <- pearson$p.value

#Sulcal_CSF
df_CombiWISE[4,1] = as.character("Sulcal CSF")  
ccc_test <- CCC(outcomes_msunadjusted$Sulcal_CSF, outcomes_msunadjusted$CombiWISE, ci = "z-transform", conf.level = 0.95, na.rm = TRUE)
temp <- (ccc_test$rho.c)$est
df_CombiWISE[4,4] <- format(round(temp,3),nsmall = 3)
pearson <- lm(CombiWISE~Sulcal_CSF, data = outcomes_msunadjusted)
spear <- cor.test(outcomes_msunadjusted$Sulcal_CSF, outcomes_msunadjusted$CombiWISE, 
                  method = 'spearman',exact = FALSE,use = "pairwise.complete.obs")
df_CombiWISE[4,2] <- summary(pearson)$r.squared
df_CombiWISE[4,3] <- spear$estimate
df_CombiWISE[4,5] <- spear$p.value
pearson <- cor.test(outcomes_msunadjusted$Sulcal_CSF, outcomes_msunadjusted$CombiWISE, 
                    method = 'pearson',exact = FALSE,use = "pairwise.complete.obs")
df_CombiWISE[4,6] <- pearson$p.value

#Cerebellum_WM
df_CombiWISE[5,1] = as.character("Cerebellum WM")  
ccc_test <- CCC(outcomes_msunadjusted$Cerebellum_WM, outcomes_msunadjusted$CombiWISE, ci = "z-transform", conf.level = 0.95, na.rm = TRUE)
temp <- (ccc_test$rho.c)$est
df_CombiWISE[5,4] <- format(round(temp,3),nsmall = 3)
pearson <- lm(CombiWISE~Cerebellum_WM, data = outcomes_msunadjusted)
spear <- cor.test(outcomes_msunadjusted$Cerebellum_WM, outcomes_msunadjusted$CombiWISE, 
                  method = 'spearman',exact = FALSE,use = "pairwise.complete.obs")
df_CombiWISE[5,2] <- summary(pearson)$r.squared
df_CombiWISE[5,3] <- spear$estimate
df_CombiWISE[5,5] <- spear$p.value
pearson <- cor.test(outcomes_msunadjusted$Cerebellum_WM, outcomes_msunadjusted$CombiWISE, 
                    method = 'pearson',exact = FALSE,use = "pairwise.complete.obs")
df_CombiWISE[5,6] <- pearson$p.value


#Supratentorial_WM
df_CombiWISE[6,1] = as.character("Supratentorial WM")  
ccc_test <- CCC(outcomes_msunadjusted$Supratentorial_WM, outcomes_msunadjusted$CombiWISE, ci = "z-transform", conf.level = 0.95, na.rm = TRUE)
temp <- (ccc_test$rho.c)$est
df_CombiWISE[6,4] <- format(round(temp,3),nsmall = 3)
pearson <- lm(CombiWISE~Supratentorial_WM, data = outcomes_msunadjusted)
spear <- cor.test(outcomes_msunadjusted$Supratentorial_WM, outcomes_msunadjusted$CombiWISE, 
                  method = 'spearman',exact = FALSE,use = "pairwise.complete.obs")
df_CombiWISE[6,2] <- summary(pearson)$r.squared
df_CombiWISE[6,3] <- spear$estimate
df_CombiWISE[6,5] <- spear$p.value
pearson <- cor.test(outcomes_msunadjusted$Supratentorial_WM, outcomes_msunadjusted$CombiWISE, 
                    method = 'pearson',exact = FALSE,use = "pairwise.complete.obs")
df_CombiWISE[6,6] <- pearson$p.value


#Normal_appearing_WM
df_CombiWISE[7,1] = as.character("Normal-appearing WM")  
ccc_test <- CCC(outcomes_msunadjusted$Normal_appearing_WM, outcomes_msunadjusted$CombiWISE, ci = "z-transform", conf.level = 0.95, na.rm = TRUE)
temp <- (ccc_test$rho.c)$est
df_CombiWISE[7,4] <- format(round(temp,3),nsmall = 3)
pearson <- lm(CombiWISE~Normal_appearing_WM, data = outcomes_msunadjusted)
spear <- cor.test(outcomes_msunadjusted$Normal_appearing_WM, outcomes_msunadjusted$CombiWISE, 
                  method = 'spearman',exact = FALSE,use = "pairwise.complete.obs")
df_CombiWISE[7,2] <- summary(pearson)$r.squared
df_CombiWISE[7,3] <- spear$estimate
df_CombiWISE[7,5] <- spear$p.value
pearson <- cor.test(outcomes_msunadjusted$Normal_appearing_WM, outcomes_msunadjusted$CombiWISE, 
                    method = 'pearson',exact = FALSE,use = "pairwise.complete.obs")
df_CombiWISE[7,6] <- pearson$p.value


#Thalamus
df_CombiWISE[8,1] = as.character("Thalamus")  
ccc_test <- CCC(outcomes_msunadjusted$Thalamus, outcomes_msunadjusted$CombiWISE, ci = "z-transform", conf.level = 0.95, na.rm = TRUE)
temp <- (ccc_test$rho.c)$est
df_CombiWISE[8,4] <- format(round(temp,3),nsmall = 3)
pearson <- lm(CombiWISE~Thalamus, data = outcomes_msunadjusted)
spear <- cor.test(outcomes_msunadjusted$Thalamus, outcomes_msunadjusted$CombiWISE, 
                  method = 'spearman',exact = FALSE,use = "pairwise.complete.obs")
df_CombiWISE[8,2] <- summary(pearson)$r.squared
df_CombiWISE[8,3] <- spear$estimate
df_CombiWISE[8,5] <- spear$p.value
pearson <- cor.test(outcomes_msunadjusted$Thalamus, outcomes_msunadjusted$CombiWISE, 
                    method = 'pearson',exact = FALSE,use = "pairwise.complete.obs")
df_CombiWISE[8,6] <- pearson$p.value


#Caudate
df_CombiWISE[9,1] = as.character("Caudate")  
ccc_test <- CCC(outcomes_msunadjusted$Caudate, outcomes_msunadjusted$CombiWISE, ci = "z-transform", conf.level = 0.95, na.rm = TRUE)
temp <- (ccc_test$rho.c)$est
df_CombiWISE[9,4] <- format(round(temp,3),nsmall = 3)
pearson <- lm(CombiWISE~Caudate, data = outcomes_msunadjusted)
spear <- cor.test(outcomes_msunadjusted$Caudate, outcomes_msunadjusted$CombiWISE, 
                  method = 'spearman',exact = FALSE,use = "pairwise.complete.obs")
df_CombiWISE[9,2] <- summary(pearson)$r.squared
df_CombiWISE[9,3] <- spear$estimate
df_CombiWISE[9,5] <- spear$p.value
pearson <- cor.test(outcomes_msunadjusted$Caudate, outcomes_msunadjusted$CombiWISE, 
                    method = 'pearson',exact = FALSE,use = "pairwise.complete.obs")
df_CombiWISE[9,6] <- pearson$p.value

#Brain_Parenchymal_Fraction
df_CombiWISE[10,1] = as.character("Brain Parenchymal Fraction")  
ccc_test <- CCC(outcomes_msunadjusted$Brain_Parenchymal_Fraction, outcomes_msunadjusted$CombiWISE, ci = "z-transform", conf.level = 0.95, na.rm = TRUE)
temp <- (ccc_test$rho.c)$est
df_CombiWISE[10,4] <- format(round(temp,3),nsmall = 3)
pearson <- lm(CombiWISE~Brain_Parenchymal_Fraction, data = outcomes_msunadjusted)
spear <- cor.test(outcomes_msunadjusted$Brain_Parenchymal_Fraction, outcomes_msunadjusted$CombiWISE, 
                  method = 'spearman',exact = FALSE,use = "pairwise.complete.obs")
df_CombiWISE[10,2] <- summary(pearson)$r.squared
df_CombiWISE[10,3] <- spear$estimate
df_CombiWISE[10,5] <- spear$p.value
pearson <- cor.test(outcomes_msunadjusted$Brain_Parenchymal_Fraction, outcomes_msunadjusted$CombiWISE, 
                    method = 'pearson',exact = FALSE,use = "pairwise.complete.obs")
df_CombiWISE[10,6] <- pearson$p.value

#Lesion_Volume
df_CombiWISE[11,1] = as.character("Lesion Volume")  
ccc_test <- CCC(outcomes_msunadjusted$Lesion_Volume, outcomes_msunadjusted$CombiWISE, ci = "z-transform", conf.level = 0.95, na.rm = TRUE)
temp <- (ccc_test$rho.c)$est
df_CombiWISE[11,4] <- format(round(temp,3),nsmall = 3)
pearson <- lm(CombiWISE~Lesion_Volume, data = outcomes_msunadjusted)
spear <- cor.test(outcomes_msunadjusted$Lesion_Volume, outcomes_msunadjusted$CombiWISE, 
                  method = 'spearman',exact = FALSE,use = "pairwise.complete.obs")
df_CombiWISE[11,2] <- summary(pearson)$r.squared
df_CombiWISE[11,3] <- spear$estimate
df_CombiWISE[11,5] <- spear$p.value
pearson <- cor.test(outcomes_msunadjusted$Lesion_Volume, outcomes_msunadjusted$CombiWISE, 
                    method = 'pearson',exact = FALSE,use = "pairwise.complete.obs")
df_CombiWISE[11,6] <- pearson$p.value

write_xlsx(df_CombiWISE,'./supp_table_1/unadjusted/CombiWISE_features_corr.xlsx')

###################################

###################################
df_SDMT <- data.frame(matrix(ncol = 6, nrow = 1,dimnames=list(NULL, c("Feature","R^2", "Rho","CCC",'p_value_spear','p_value_pearson'))))
df_SDMT[1,1] = as.character("Age")  
ccc_test <- CCC(outcomes_msunadjusted$Age, outcomes_msunadjusted$SDMT, ci = "z-transform", conf.level = 0.95, na.rm = TRUE)
temp <- (ccc_test$rho.c)$est
df_SDMT[1,4] <- format(round(temp,3),nsmall = 3)
pearson <- lm(SDMT~Age, data = outcomes_msunadjusted)
spear <- cor.test(outcomes_msunadjusted$Age, outcomes_msunadjusted$SDMT, 
                  method = 'spearman',exact = FALSE,use = "pairwise.complete.obs")
df_SDMT[1,2] <- summary(pearson)$r.squared
df_SDMT[1,3] <- spear$estimate
df_SDMT[1,5] <- spear$p.value
pearson <- cor.test(outcomes_msunadjusted$Age, outcomes_msunadjusted$SDMT, 
                    method = 'pearson',exact = FALSE,use = "pairwise.complete.obs")
df_SDMT[1,6] <- pearson$p.value


#Spinal Cord
df_SDMT[2,1] = as.character("Spinal Cord")  
ccc_test <- CCC(outcomes_msunadjusted$Spinal_Cord, outcomes_msunadjusted$SDMT, ci = "z-transform", conf.level = 0.95, na.rm = TRUE)
temp <- (ccc_test$rho.c)$est
df_SDMT[2,4] <- format(round(temp,3),nsmall = 3)
pearson <- lm(SDMT~Spinal_Cord, data = outcomes_msunadjusted)
spear <- cor.test(outcomes_msunadjusted$Spinal_Cord, outcomes_msunadjusted$SDMT, 
                  method = 'spearman',exact = FALSE,use = "pairwise.complete.obs")
df_SDMT[2,2] <- summary(pearson)$r.squared
df_SDMT[2,3] <- spear$estimate
df_SDMT[2,5] <- spear$p.value
pearson <- cor.test(outcomes_msunadjusted$Spinal_Cord, outcomes_msunadjusted$SDMT, 
                    method = 'pearson',exact = FALSE,use = "pairwise.complete.obs")
df_SDMT[2,6] <- pearson$p.value


#Ventricular_CSF
df_SDMT[3,1] = as.character("Ventricular CSF")  
ccc_test <- CCC(outcomes_msunadjusted$Ventricular_CSF, outcomes_msunadjusted$SDMT, ci = "z-transform", conf.level = 0.95, na.rm = TRUE)
temp <- (ccc_test$rho.c)$est
df_SDMT[3,4] <- format(round(temp,3),nsmall = 3)
pearson <- lm(SDMT~Ventricular_CSF, data = outcomes_msunadjusted)
spear <- cor.test(outcomes_msunadjusted$Ventricular_CSF, outcomes_msunadjusted$SDMT, 
                  method = 'spearman',exact = FALSE,use = "pairwise.complete.obs")
df_SDMT[3,2] <- summary(pearson)$r.squared
df_SDMT[3,3] <- spear$estimate
df_SDMT[3,5] <- spear$p.value
pearson <- cor.test(outcomes_msunadjusted$Ventricular_CSF, outcomes_msunadjusted$SDMT, 
                    method = 'pearson',exact = FALSE,use = "pairwise.complete.obs")
df_SDMT[3,6] <- pearson$p.value

#Sulcal_CSF
df_SDMT[4,1] = as.character("Sulcal CSF")  
ccc_test <- CCC(outcomes_msunadjusted$Sulcal_CSF, outcomes_msunadjusted$SDMT, ci = "z-transform", conf.level = 0.95, na.rm = TRUE)
temp <- (ccc_test$rho.c)$est
df_SDMT[4,4] <- format(round(temp,3),nsmall = 3)
pearson <- lm(SDMT~Sulcal_CSF, data = outcomes_msunadjusted)
spear <- cor.test(outcomes_msunadjusted$Sulcal_CSF, outcomes_msunadjusted$SDMT, 
                  method = 'spearman',exact = FALSE,use = "pairwise.complete.obs")
df_SDMT[4,2] <- summary(pearson)$r.squared
df_SDMT[4,3] <- spear$estimate
df_SDMT[4,5] <- spear$p.value
pearson <- cor.test(outcomes_msunadjusted$Sulcal_CSF, outcomes_msunadjusted$SDMT, 
                    method = 'pearson',exact = FALSE,use = "pairwise.complete.obs")
df_SDMT[4,6] <- pearson$p.value

#Cerebellum_WM
df_SDMT[5,1] = as.character("Cerebellum WM")  
ccc_test <- CCC(outcomes_msunadjusted$Cerebellum_WM, outcomes_msunadjusted$SDMT, ci = "z-transform", conf.level = 0.95, na.rm = TRUE)
temp <- (ccc_test$rho.c)$est
df_SDMT[5,4] <- format(round(temp,3),nsmall = 3)
pearson <- lm(SDMT~Cerebellum_WM, data = outcomes_msunadjusted)
spear <- cor.test(outcomes_msunadjusted$Cerebellum_WM, outcomes_msunadjusted$SDMT, 
                  method = 'spearman',exact = FALSE,use = "pairwise.complete.obs")
df_SDMT[5,2] <- summary(pearson)$r.squared
df_SDMT[5,3] <- spear$estimate
df_SDMT[5,5] <- spear$p.value
pearson <- cor.test(outcomes_msunadjusted$Cerebellum_WM, outcomes_msunadjusted$SDMT, 
                    method = 'pearson',exact = FALSE,use = "pairwise.complete.obs")
df_SDMT[5,6] <- pearson$p.value


#Supratentorial_WM
df_SDMT[6,1] = as.character("Supratentorial WM")  
ccc_test <- CCC(outcomes_msunadjusted$Supratentorial_WM, outcomes_msunadjusted$SDMT, ci = "z-transform", conf.level = 0.95, na.rm = TRUE)
temp <- (ccc_test$rho.c)$est
df_SDMT[6,4] <- format(round(temp,3),nsmall = 3)
pearson <- lm(SDMT~Supratentorial_WM, data = outcomes_msunadjusted)
spear <- cor.test(outcomes_msunadjusted$Supratentorial_WM, outcomes_msunadjusted$SDMT, 
                  method = 'spearman',exact = FALSE,use = "pairwise.complete.obs")
df_SDMT[6,2] <- summary(pearson)$r.squared
df_SDMT[6,3] <- spear$estimate
df_SDMT[6,5] <- spear$p.value
pearson <- cor.test(outcomes_msunadjusted$Supratentorial_WM, outcomes_msunadjusted$SDMT, 
                    method = 'pearson',exact = FALSE,use = "pairwise.complete.obs")
df_SDMT[6,6] <- pearson$p.value


#Normal_appearing_WM
df_SDMT[7,1] = as.character("Normal-appearing WM")  
ccc_test <- CCC(outcomes_msunadjusted$Normal_appearing_WM, outcomes_msunadjusted$SDMT, ci = "z-transform", conf.level = 0.95, na.rm = TRUE)
temp <- (ccc_test$rho.c)$est
df_SDMT[7,4] <- format(round(temp,3),nsmall = 3)
pearson <- lm(SDMT~Normal_appearing_WM, data = outcomes_msunadjusted)
spear <- cor.test(outcomes_msunadjusted$Normal_appearing_WM, outcomes_msunadjusted$SDMT, 
                  method = 'spearman',exact = FALSE,use = "pairwise.complete.obs")
df_SDMT[7,2] <- summary(pearson)$r.squared
df_SDMT[7,3] <- spear$estimate
df_SDMT[7,5] <- spear$p.value
pearson <- cor.test(outcomes_msunadjusted$Normal_appearing_WM, outcomes_msunadjusted$SDMT, 
                    method = 'pearson',exact = FALSE,use = "pairwise.complete.obs")
df_SDMT[7,6] <- pearson$p.value


#Thalamus
df_SDMT[8,1] = as.character("Thalamus")  
ccc_test <- CCC(outcomes_msunadjusted$Thalamus, outcomes_msunadjusted$SDMT, ci = "z-transform", conf.level = 0.95, na.rm = TRUE)
temp <- (ccc_test$rho.c)$est
df_SDMT[8,4] <- format(round(temp,3),nsmall = 3)
pearson <- lm(SDMT~Thalamus, data = outcomes_msunadjusted)
spear <- cor.test(outcomes_msunadjusted$Thalamus, outcomes_msunadjusted$SDMT, 
                  method = 'spearman',exact = FALSE,use = "pairwise.complete.obs")
df_SDMT[8,2] <- summary(pearson)$r.squared
df_SDMT[8,3] <- spear$estimate
df_SDMT[8,5] <- spear$p.value
pearson <- cor.test(outcomes_msunadjusted$Thalamus, outcomes_msunadjusted$SDMT, 
                    method = 'pearson',exact = FALSE,use = "pairwise.complete.obs")
df_SDMT[8,6] <- pearson$p.value


#Caudate
df_SDMT[9,1] = as.character("Caudate")  
ccc_test <- CCC(outcomes_msunadjusted$Caudate, outcomes_msunadjusted$SDMT, ci = "z-transform", conf.level = 0.95, na.rm = TRUE)
temp <- (ccc_test$rho.c)$est
df_SDMT[9,4] <- format(round(temp,3),nsmall = 3)
pearson <- lm(SDMT~Caudate, data = outcomes_msunadjusted)
spear <- cor.test(outcomes_msunadjusted$Caudate, outcomes_msunadjusted$SDMT, 
                  method = 'spearman',exact = FALSE,use = "pairwise.complete.obs")
df_SDMT[9,2] <- summary(pearson)$r.squared
df_SDMT[9,3] <- spear$estimate
df_SDMT[9,5] <- spear$p.value
pearson <- cor.test(outcomes_msunadjusted$Caudate, outcomes_msunadjusted$SDMT, 
                    method = 'pearson',exact = FALSE,use = "pairwise.complete.obs")
df_SDMT[9,6] <- pearson$p.value

#Brain_Parenchymal_Fraction
df_SDMT[10,1] = as.character("Brain Parenchymal Fraction")  
ccc_test <- CCC(outcomes_msunadjusted$Brain_Parenchymal_Fraction, outcomes_msunadjusted$SDMT, ci = "z-transform", conf.level = 0.95, na.rm = TRUE)
temp <- (ccc_test$rho.c)$est
df_SDMT[10,4] <- format(round(temp,3),nsmall = 3)
pearson <- lm(SDMT~Brain_Parenchymal_Fraction, data = outcomes_msunadjusted)
spear <- cor.test(outcomes_msunadjusted$Brain_Parenchymal_Fraction, outcomes_msunadjusted$SDMT, 
                  method = 'spearman',exact = FALSE,use = "pairwise.complete.obs")
df_SDMT[10,2] <- summary(pearson)$r.squared
df_SDMT[10,3] <- spear$estimate
df_SDMT[10,5] <- spear$p.value
pearson <- cor.test(outcomes_msunadjusted$Brain_Parenchymal_Fraction, outcomes_msunadjusted$SDMT, 
                    method = 'pearson',exact = FALSE,use = "pairwise.complete.obs")
df_SDMT[10,6] <- pearson$p.value

#Lesion_Volume
df_SDMT[11,1] = as.character("Lesion Volume")  
ccc_test <- CCC(outcomes_msunadjusted$Lesion_Volume, outcomes_msunadjusted$SDMT, ci = "z-transform", conf.level = 0.95, na.rm = TRUE)
temp <- (ccc_test$rho.c)$est
df_SDMT[11,4] <- format(round(temp,3),nsmall = 3)
pearson <- lm(SDMT~Lesion_Volume, data = outcomes_msunadjusted)
spear <- cor.test(outcomes_msunadjusted$Lesion_Volume, outcomes_msunadjusted$SDMT, 
                  method = 'spearman',exact = FALSE,use = "pairwise.complete.obs")
df_SDMT[11,2] <- summary(pearson)$r.squared
df_SDMT[11,3] <- spear$estimate
df_SDMT[11,5] <- spear$p.value
pearson <- cor.test(outcomes_msunadjusted$Lesion_Volume, outcomes_msunadjusted$SDMT, 
                    method = 'pearson',exact = FALSE,use = "pairwise.complete.obs")
df_SDMT[11,6] <- pearson$p.value

write_xlsx(df_SDMT,'./supp_table_1/unadjusted/SDMT_features_corr.xlsx')

###################################
