# Supplementary material for: Confounder-adjusted MRI-based predictors of multiple sclerosis disability
Source: Front Radiol. 2022 Sep 13;2:971157. doi: 10.3389/fradi.2022.971157 (PMC10365278; doi:10.3389/fradi.2022.971157)
Supplement: Supplementary file 3 [file Presentation_1.zip › Codes_Frontier/validation/CHECK_validation_confounder_adjustment.R]

#Physiological confounders adjustment
#03242022
# remove(list = ls())
#Library
packages <- c('class','data.table','dataPreparation','tools','readxl','writexl','EnvStats','tidyverse','outliers','ggplot2','broom',
              'ggpubr','ggpmisc','plyr','gtools','gridExtra','scales','rsq','egg','MASS')
#install.packages(packages)
lapply(packages, library, character.only = TRUE)

#Set directory
setwd("/Users/kimy23/Box/Work/FINAL_CHECK")

#This is for long/combined version of the unadjusted dataframe to use for advanced adjustment and plotting
#This is the main working dataset.
training_data <- read_excel('./CHECK_unadjusted_training_cohort.xlsx', sheet = 'unadjusted_long')
training_data$Measured <- as.numeric(training_data$Measured)
training_data$Age <- as.numeric(training_data$Age)
training_data$Age_sqr <- as.numeric(training_data$Age_sqr)
training_data$BMI <- as.numeric(training_data$BMI)
training_data$Height <- as.numeric(training_data$Height)
training_data$Intracranial_volume <- as.numeric(training_data$Intracranial_volume)


validation_data <- read_excel('./FINAL_CHECKED_validation_cohort.xlsx', sheet = 'unadjusted_long')
validation_data$Measured <- as.numeric(validation_data$Measured)
validation_data$Age <- as.numeric(validation_data$Age)
validation_data$Age_sqr <- as.numeric(validation_data$Age_sqr)
validation_data$BMI <- as.numeric(validation_data$BMI)
validation_data$Height <- as.numeric(validation_data$Height)
validation_data$Intracranial_volume <- as.numeric(validation_data$Intracranial_volume)


# this generates "wide" version of the data frame - where each variable has its 
# own column and the numbers of rows equals to number of patients - it will be 
# used later to collate the adjusted values

data_final <- tidyr::spread(validation_data,key = Feature,value = Measured)

#################################################################################
# Plot Unadjusted HD against confounders - Peter Style
#################################################################################
#store unique variables for features and confounders
mri_vars <- unique(validation_data$Feature)
confounders <- c("Age","Age_sqr",'BMI','Gender','Height','Intracranial_volume')

# data_hv <- training_data %>%
#   filter(Diagnosis=="HV")

data_hv <- validation_data %>%
  filter(Diagnosis=="HV")

data_ms<- validation_data %>% 
  filter(Diagnosis=="MS")

data_non_ms<- validation_data %>% 
  filter(Diagnosis=="Non-MS")

#remove lesion load because that one is not adjusted
mri_vars <- mri_vars[-which(mri_vars=="Lesion_Volume")]

for(i in 1:length(mri_vars)){  # i <- 14
  
  #1) Get HV dataset with no NAs
  data_hv_clean <- data_hv %>% 
    filter(Feature==mri_vars[i])
  data_hv_clean <- data_hv_clean[complete.cases(data_hv_clean), ] 
  
  #2) Build the model with all confounders
  fit <- lm(Measured ~ Age + Age_sqr + BMI + Gender + Height + Intracranial_volume,data_hv_clean)
  
  #3) Stepwise regression
  step <- stepAIC(fit, direction = "both")
  
  #4) Creates an object with selected variables and coefficients
  assign(paste0("coefficients_",mri_vars[i]),value = tibble::enframe(step$coefficients))
  
  #5) Vector of selected confounders
  sel_vars <- names(step$coefficients)[-1]
  sel_vars <- str_replace_all(string = sel_vars,pattern = "GenderMale",replacement = "Gender")   #remove "Male" from the string since it won't work
  
  #6) Generate formula for the final adjustment
  f <- as.formula(paste("Measured",paste(sel_vars, collapse = " + "),sep = " ~ "))
  
  #7) Build the final model in clean hv cohort
  best_fit <- lm(formula = f,data = data_hv_clean)
  #summary(best_fit)
  
  #8) Save the model as an object just in case you need to go back to it
  assign(paste0("best_fit_",mri_vars[i]),value = best_fit)
  
  #9) Calculate residuals in clean hv cohort
  data_hv_clean$residuals <-  best_fit$residuals 
  
  #10) Generate MS cohort for the MRI variable & Calculate adjusted variable: (measured - hv model predicted)
  data_ms_clean <- data_ms %>% 
    filter(Feature==mri_vars[i])
  data_ms_clean$residuals <- data_ms_clean$Measured - predict(best_fit,newdata = data_ms_clean)
  
  #11) Generate non-MS cohort for MRI variable& Calculate adjusted variable: (measured - hv model predicted)
  data_non_ms_clean <- data_non_ms %>% 
    filter(Feature==mri_vars[i])
  data_non_ms_clean$residuals <- data_non_ms_clean$Measured - predict(best_fit,newdata = data_non_ms_clean)
  
  #12) Merge three cohorts into one dataset & isolate patient identifier and adjusted variable 
  all_data <- rbind(data_hv_clean,data_ms_clean,data_non_ms_clean)  
  to_merge <- all_data %>%
    dplyr::select(PatientCode,residuals)
  
  #13) Rename the "residual" column to identify it as MRI variable with "_adj" suffix 
  names(to_merge)[2] <- paste0(mri_vars[i],"_adj")
  
  #14) Merge the adjusted variable with the original "wide" dataframe 
  data_final <- merge(data_final,to_merge,by="PatientCode",all.x = TRUE)
}

# save the "wide" version of the dataframe 
write_xlsx(data_final,"./CHECKED_adjusted_validation_cohort_wide.xlsx")

# generate a vector of names all MRI variables (unadjusted and adjusted)
mri_all_features <- c(unique(validation_data$Feature),paste0(mri_vars,"_adj"))

# transform the dataframe into "long version" where MRI variables are listed as 
# multiple rows per patient and "Value" is the value of the variable
data_long <- pivot_longer(data_final,cols = mri_all_features, names_to = "Feature", values_to = "Value")

#save the "long" version of the dataframe
write_xlsx(data_long,"./CHECKED_adjusted_validation_cohort_long.xlsx")
