# Supplementary material for: Confounder-adjusted MRI-based predictors of multiple sclerosis disability
Source: Front Radiol. 2022 Sep 13;2:971157. doi: 10.3389/fradi.2022.971157 (PMC10365278; doi:10.3389/fradi.2022.971157)
Supplement: Supplementary file 3 [file Presentation_1.zip › Codes_Frontier/validation/CHECK_model1_validation.R]

#Redo- validation with cross validation folds
#1-27-2022

# packages --------------------------------------------------------------
packages <- c('class','data.table','dataPreparation','tools','readxl','writexl','EnvStats','tidyverse','outliers','ggplot2','broom',
              'ggpubr','ggpmisc','plyr','gtools','gridExtra','scales','rsq','egg','MASS','gbm','ggrepel','caret','DescTools','grid',
              'rsample','ggthemes','wesanderson','Metrics','here','ROCR','dismo','magicfor','plotmo','caret')
#install.packages(packages)
lapply(packages, library, character.only = TRUE)
gc(verbose = FALSE)

#Set directory
setwd("/Users/kimy23/Box/Work/FINAL_CHECK")

#training cohort linear regression
#Import training cohort file
unadjusted <- read_excel('./train_model/CHECKED_training_clinical_values.xlsx', sheet = 'unadjusted_outcomes')
unadjusted$Scores <- as.numeric(unadjusted$Scores)
unadjusted$Ventricular_CSF <- as.numeric(unadjusted$Ventricular_CSF)
unadjusted$Lesion_Volume <- as.numeric(unadjusted$Lesion_Volume)
unadjusted$Normal_appearing_WM <- as.numeric(unadjusted$Normal_appearing_WM)
unadjusted$Thalamus <- as.numeric(unadjusted$Thalamus)
unadjusted$Brainstem <- as.numeric(unadjusted$Brainstem)
unadjusted$Brain_Parenchymal_Fraction <- as.numeric(unadjusted$Brain_Parenchymal_Fraction)
unadjusted$Supratentorial_WM <- as.numeric(unadjusted$Supratentorial_WM)
unadjusted$Caudate <- as.numeric(unadjusted$Caudate)
unadjusted$Sulcal_CSF <- as.numeric(unadjusted$Sulcal_CSF)
unadjusted$Spinal_Cord <- as.numeric(unadjusted$Spinal_Cord)
unadjusted$Cerebellum_WM <- as.numeric(unadjusted$Cerebellum_WM)
unadjusted$Age <- as.numeric(unadjusted$Age)
unadjusted$Gender <- as.factor(as.character(unadjusted$Gender))
clean_unadjusted <- na.omit(unadjusted)

#Import independent validation
unadjusted_validation_cohort <- read_excel("./FINAL_CHECKED_validation_cohort.xlsx", sheet = 'clean')
unadjusted_validation_cohort$CombiWISE <- as.numeric(unadjusted_validation_cohort$CombiWISE)
unadjusted_validation_cohort$NeurEx <- as.numeric(unadjusted_validation_cohort$NeurEx)
unadjusted_validation_cohort$EDSS <- as.numeric(unadjusted_validation_cohort$EDSS)
unadjusted_validation_cohort$SDMT <- as.numeric(unadjusted_validation_cohort$SDMT)
unadjusted_validation_cohort$Ventricular_CSF <- as.numeric(unadjusted_validation_cohort$Ventricular_CSF)
unadjusted_validation_cohort$Lesion_Volume <- as.numeric(unadjusted_validation_cohort$Lesion_Volume)
unadjusted_validation_cohort$Normal_appearing_WM <- as.numeric(unadjusted_validation_cohort$Normal_appearing_WM)
unadjusted_validation_cohort$Thalamus <- as.numeric(unadjusted_validation_cohort$Thalamus)
unadjusted_validation_cohort$Brain_Parenchymal_Fraction <- as.numeric(unadjusted_validation_cohort$Brain_Parenchymal_Fraction)
unadjusted_validation_cohort$Supratentorial_WM <- as.numeric(unadjusted_validation_cohort$Supratentorial_WM)
unadjusted_validation_cohort$Supratentorial_GM <- as.numeric(unadjusted_validation_cohort$Supratentorial_GM)
unadjusted_validation_cohort$Caudate <- as.numeric(unadjusted_validation_cohort$Caudate)
unadjusted_validation_cohort$Sulcal_CSF <- as.numeric(unadjusted_validation_cohort$Sulcal_CSF)
unadjusted_validation_cohort$Spinal_Cord <- as.numeric(unadjusted_validation_cohort$Spinal_Cord)
unadjusted_validation_cohort$Cerebellum_WM <- as.numeric(unadjusted_validation_cohort$Cerebellum_WM)
unadjusted_validation_cohort$Brainstem <- as.numeric(unadjusted_validation_cohort$Brainstem)
unadjusted_validation_cohort$Age <- as.numeric(unadjusted_validation_cohort$Age)
unadjusted_validation_cohort$Gender <- as.factor(as.character(unadjusted_validation_cohort$Gender))
clean_unadjusted_validation_cohort <- unadjusted_validation_cohort
#clean_unadjusted_validation_cohort <- na.omit(unadjusted_validation_cohort)

#MODEL 1 COMBIWISE
ms_unadjusted <- filter(clean_unadjusted, clean_unadjusted$Scale %in% 'CombiWISE')
ms_unadjusted <- filter(ms_unadjusted, ms_unadjusted$Diagnosis %in% 'MS')
ms_validation <- filter(clean_unadjusted_validation_cohort,clean_unadjusted_validation_cohort$Diagnosis %in% 'MS')

CombiWISE_model1 <- function(){
  outcome <- as.character('CombiWISE')
  # folder <- "CombiWISE"
  # if(file.exists(folder)){
  #   NULL
  # }else{dir.create(folder)}
  path_results <- paste('./validate_model/model1/CombiWISE/')
  
  trees <- 233
  
  #Train a GBM
  set.seed(123)
  gbm.fit.final <- gbm(
    formula = Scores~Ventricular_CSF+Lesion_Volume+Normal_appearing_WM+Thalamus+Brain_Parenchymal_Fraction+Supratentorial_WM+Brainstem+
      Caudate+Sulcal_CSF+Spinal_Cord+Cerebellum_WM,
    data = ms_unadjusted,
    distribution = 'gaussian',
    n.trees = trees,
    n.minobsinnode = 5,
    interaction.depth = 6,
    shrinkage = 0.01, 
    cv.folds = 10,
    n.cores = NULL, # will use all cores by default
    verbose = FALSE)
  
  temp_subtitle <- paste(outcome, ' - Model 1 Retained 11 Unadjusted Volumetrics',sep = '')
  temp_title <- paste(outcome, ' Model 1 Validation Cohort Performance',sep = '')
  temp_path <- paste(outcome, '_validation_model1.png',sep = '')
  
  #predict independent validation values
  ResultPredict <- predict.gbm(object = gbm.fit.final,
                               newdata = ms_validation,
                               n.trees = trees,
                               type = 'response')
  
  model_results <- data.frame('measured'=ms_validation$CombiWISE,
                              'predicted'=ResultPredict)
  
  
  #Calculate STATS for Training
  stat_data <- data.frame(matrix(ncol = 10, nrow = 1,dimnames=list(NULL, c("RMSE","R2", "Rho","CCC",'p_value','n.trees','n.minobsinnode','shrinkage','interaction.depth','cv.folds'))))
  stat_data$RMSE <- caret::RMSE(ResultPredict,ms_validation$CombiWISE,na.rm = TRUE) 
  stat_data$n.trees <- trees
  test <- CCC(model_results$predicted, model_results$measured, ci = "z-transform", conf.level = 0.95, na.rm = TRUE)
  temp <- (test$rho.c)$est
  temp <- format(round(temp,3),nsmall = 3) #CCC value
  ccc <- paste('CCC = ',temp)
  ccc_text <- grobTree(textGrob(ccc, x = 0.124,y = 0.84),gp=gpar(fontsize = 11))
  stat_data$CCC <- temp
  pearson <- lm(measured~predicted, data = model_results)
  spear <- cor.test(model_results$predicted, model_results$measured, 
                    method = 'spearman',exact = FALSE)
  stat_data$Rho<- spear$estimate
  stat_data$p_value <- spear$p.value
  stat_data$R2 <- summary(pearson)$r.squared
  stat_data$interaction.depth <- 6
  stat_data$n.minobsinnode <- 5
  stat_data$shrinkage <- 0.01
  stat_data$cv.folds <- 10
  write_xlsx(stat_data,'./validate_model/model1/CombiWISE/CombiWISE_model1_trainingstats.xlsx')
  
  
  
  #Graph model performance
  final_model <- ggplot(model_results,aes(predicted,measured))+geom_point()+
    geom_smooth(method = 'lm', se = TRUE, color = 'blue', fill = 'blue',formula = y~x, data = model_results, size = 1)+
    stat_poly_eq(formula = y~x, 
                 aes(label = paste(stat(rr.label))),
                 size = rel(4),
                 na.rm = TRUE,
                 parse = TRUE)+
    labs(title = temp_title,x='Predicted CombiWISE Scores',y='Measured CombiWISE Scores',subtitle = '11 Volumetrics Retained')+
    stat_cor(method = 'spearman',label.y.npc = 0.925,label.x.npc = 0.005)+
    theme(plot.title = element_text(size = 16, face = 'bold',hjust = 0.5))+
    theme_pubr()+
    annotation_custom(ccc_text)
  final_model
  ggsave(filename = temp_path, plot = final_model, device = 'png',width =18, height = 16, units = 'cm', path = path_results,limitsize = FALSE)
  
  ranking <- tibble::as_tibble(gbm::summary.gbm(gbm.fit.final, plotit = FALSE))
  #Ranking of importance
  ranking %>% 
    # arrange descending to get the top influencers
    dplyr::arrange(desc(rel.inf)) %>%
    # sort to top 20
    dplyr::top_n(20) %>%
    # plot these data using columns
    ggplot(aes(x = forcats::fct_reorder(.f = var, 
                                        .x = rel.inf), 
               y = rel.inf, 
               fill = rel.inf)) +
    geom_col(width = 0.6) + # flip
    coord_flip() + # format
    scale_color_brewer(palette = "Dark2") +
    theme(axis.title = element_text(size = 12),
          legend.title = element_blank(),
          plot.title = element_text(size = 16, face = 'bold'),
          aspect.ratio = 2/3) + 
    ggtitle("Top Variable of Importance")+
    labs(subtitle = temp_subtitle,x = '', y = 'Relative Influence')
}

CombiWISE_model1()


#MODEL 1 EDSS
ms_unadjusted <- filter(clean_unadjusted, clean_unadjusted$Scale %in% 'EDSS')
ms_unadjusted <- filter(ms_unadjusted, ms_unadjusted$Diagnosis %in% 'MS')
ms_validation <- filter(clean_unadjusted_validation_cohort,clean_unadjusted_validation_cohort$Diagnosis %in% 'MS')

EDSS_model1 <- function(){
  outcome <- as.character('EDSS')
  # folder <- "EDSS"
  # if(file.exists(folder)){
  #   NULL
  # }else{dir.create(folder)}
  path_results <- paste('./validate_model/model1/EDSS/')
  

  trees <- 201
  
  #Train a GBM
  set.seed(123)
  gbm.fit.final <- gbm(
    formula = Scores~Ventricular_CSF+Lesion_Volume+Thalamus+Brain_Parenchymal_Fraction+Supratentorial_WM+Brainstem+
      Caudate+Spinal_Cord+Cerebellum_WM,
    data = ms_unadjusted,
    distribution = 'gaussian',
    n.trees = trees,
    n.minobsinnode = 5,
    interaction.depth = 6,
    shrinkage = 0.01, 
    cv.folds = 10,
    n.cores = NULL, # will use all cores by default
    verbose = FALSE)
  
  temp_subtitle <- paste(outcome, ' - Model 1 Retained 9 Unadjusted Volumetrics',sep = '')
  temp_title <- paste(outcome, ' Model 1 Validation Cohort Performance',sep = '')
  temp_path <- paste(outcome, '_validation_model1.png',sep = '')
  
  #predict independent validation values
  ResultPredict <- predict.gbm(object = gbm.fit.final,
                               newdata = ms_validation,
                               n.trees = trees,
                               type = 'response')
  
  model_results <- data.frame('measured'=ms_validation$EDSS,
                              'predicted'=ResultPredict)
  
  
  #Calculate STATS for Training
  stat_data <- data.frame(matrix(ncol = 10, nrow = 1,dimnames=list(NULL, c("RMSE","R2", "Rho","CCC",'p_value','n.trees','n.minobsinnode','shrinkage','interaction.depth','cv.folds'))))
  stat_data$RMSE <- caret::RMSE(ResultPredict,ms_validation$EDSS,na.rm = TRUE) 
  stat_data$n.trees <- trees
  test <- CCC(model_results$predicted, model_results$measured, ci = "z-transform", conf.level = 0.95, na.rm = TRUE)
  temp <- (test$rho.c)$est
  temp <- format(round(temp,3),nsmall = 3) #CCC value
  ccc <- paste('CCC = ',temp)
  ccc_text <- grobTree(textGrob(ccc, x = 0.124,y = 0.84),gp=gpar(fontsize = 11))
  stat_data$CCC <- temp
  pearson <- lm(measured~predicted, data = model_results)
  spear <- cor.test(model_results$predicted, model_results$measured, 
                    method = 'spearman',exact = FALSE)
  stat_data$Rho<- spear$estimate
  stat_data$p_value <- spear$p.value
  stat_data$R2 <- summary(pearson)$r.squared
  stat_data$interaction.depth <- 6
  stat_data$n.minobsinnode <- 5
  stat_data$shrinkage <- 0.01
  stat_data$cv.folds <- 10
  write_xlsx(stat_data,'./validate_model/model1/EDSS/EDSS_model1_trainingstats.xlsx')
  
  
  
  #Graph model performance
  final_model <- ggplot(model_results,aes(predicted,measured))+geom_point()+
    geom_smooth(method = 'lm', se = TRUE, color = 'blue', fill = 'blue',formula = y~x, data = model_results, size = 1)+
    stat_poly_eq(formula = y~x, 
                 aes(label = paste(stat(rr.label))),
                 size = rel(4),
                 na.rm = TRUE,
                 parse = TRUE)+
    labs(title = temp_title,x='Predicted EDSS Scores',y='Measured EDSS Scores',subtitle = '9 Volumetrics Retained')+
    stat_cor(method = 'spearman',label.y.npc = 0.925,label.x.npc = 0.005)+
    theme(plot.title = element_text(size = 16, face = 'bold',hjust = 0.5))+
    theme_pubr()+
    annotation_custom(ccc_text)
  final_model
  ggsave(filename = temp_path, plot = final_model, device = 'png',width =18, height = 16, units = 'cm', path = path_results,limitsize = FALSE)
  
  ranking <- tibble::as_tibble(gbm::summary.gbm(gbm.fit.final, plotit = FALSE))
  #Ranking of importance
  ranking %>% 
    # arrange descending to get the top influencers
    dplyr::arrange(desc(rel.inf)) %>%
    # sort to top 20
    dplyr::top_n(20) %>%
    # plot these data using columns
    ggplot(aes(x = forcats::fct_reorder(.f = var, 
                                        .x = rel.inf), 
               y = rel.inf, 
               fill = rel.inf)) +
    geom_col(width = 0.6) + # flip
    coord_flip() + # format
    scale_color_brewer(palette = "Dark2") +
    theme(axis.title = element_text(size = 12),
          legend.title = element_blank(),
          plot.title = element_text(size = 16, face = 'bold'),
          aspect.ratio = 2/3) + 
    ggtitle("Top Variable of Importance")+
    labs(subtitle = temp_subtitle,x = '', y = 'Relative Influence')
}

EDSS_model1()
#MODEL 1 NeurEx
ms_unadjusted <- filter(clean_unadjusted, clean_unadjusted$Scale %in% 'NeurEx')
ms_unadjusted <- filter(ms_unadjusted, ms_unadjusted$Diagnosis %in% 'MS')
ms_validation <- filter(clean_unadjusted_validation_cohort,clean_unadjusted_validation_cohort$Diagnosis %in% 'MS')

NeurEx_model1 <- function(){
  outcome <- as.character('NeurEx')
  # folder <- "NeurEx"
  # if(file.exists(folder)){
  #   NULL
  # }else{dir.create(folder)}
  path_results <- paste('./validate_model/model1/NeurEx/')
  
  trees <- 234
  
  #Train a GBM
  set.seed(123)
  gbm.fit.final <- gbm(
    formula = Scores~Ventricular_CSF+Lesion_Volume+Thalamus+Brainstem+
      Spinal_Cord+Cerebellum_WM,
    data = ms_unadjusted,
    distribution = 'gaussian',
    n.trees = trees,
    n.minobsinnode = 5,
    interaction.depth = 6,
    shrinkage = 0.01, 
    cv.folds = 10,
    n.cores = NULL, # will use all cores by default
    verbose = FALSE)
  
  temp_subtitle <- paste(outcome, ' - Model 1 Retained 6 Unadjusted Volumetrics',sep = '')
  temp_title <- paste(outcome, ' Model 1 Validation Cohort Performance',sep = '')
  temp_path <- paste(outcome, '_validation_model1.png',sep = '')
  
  #predict independent validation values
  ResultPredict <- predict.gbm(object = gbm.fit.final,
                               newdata = ms_validation,
                               n.trees = trees,
                               type = 'response')
  
  model_results <- data.frame('measured'=ms_validation$NeurEx,
                              'predicted'=ResultPredict)
  
  
  #Calculate STATS for Training
  stat_data <- data.frame(matrix(ncol = 10, nrow = 1,dimnames=list(NULL, c("RMSE","R2", "Rho","CCC",'p_value','n.trees','n.minobsinnode','shrinkage','interaction.depth','cv.folds'))))
  stat_data$RMSE <- caret::RMSE(ResultPredict,ms_validation$NeurEx,na.rm = TRUE) 
  stat_data$n.trees <- trees
  test <- CCC(model_results$predicted, model_results$measured, ci = "z-transform", conf.level = 0.95, na.rm = TRUE)
  temp <- (test$rho.c)$est
  temp <- format(round(temp,3),nsmall = 3) #CCC value
  ccc <- paste('CCC = ',temp)
  ccc_text <- grobTree(textGrob(ccc, x = 0.124,y = 0.84),gp=gpar(fontsize = 11))
  stat_data$CCC <- temp
  pearson <- lm(measured~predicted, data = model_results)
  spear <- cor.test(model_results$predicted, model_results$measured, 
                    method = 'spearman',exact = FALSE)
  stat_data$Rho<- spear$estimate
  stat_data$p_value <- spear$p.value
  stat_data$R2 <- summary(pearson)$r.squared
  stat_data$interaction.depth <- 6
  stat_data$n.minobsinnode <- 5
  stat_data$shrinkage <- 0.01
  stat_data$cv.folds <- 10
  write_xlsx(stat_data,'./validate_model/model1/NeurEx/NeurEx_model1_trainingstats.xlsx')
  
  
  
  #Graph model performance
  final_model <- ggplot(model_results,aes(predicted,measured))+geom_point()+
    geom_smooth(method = 'lm', se = TRUE, color = 'blue', fill = 'blue',formula = y~x, data = model_results, size = 1)+
    stat_poly_eq(formula = y~x, 
                 aes(label = paste(stat(rr.label))),
                 size = rel(4),
                 na.rm = TRUE,
                 parse = TRUE)+
    labs(title = temp_title,x='Predicted NeurEx Scores',y='Measured NeurEx Scores',subtitle = '6 Volumetrics Retained')+
    stat_cor(method = 'spearman',label.y.npc = 0.925,label.x.npc = 0.005)+
    theme(plot.title = element_text(size = 16, face = 'bold',hjust = 0.5))+
    theme_pubr()+
    annotation_custom(ccc_text)
  final_model
  ggsave(filename = temp_path, plot = final_model, device = 'png',width =18, height = 16, units = 'cm', path = path_results,limitsize = FALSE)
  
  ranking <- tibble::as_tibble(gbm::summary.gbm(gbm.fit.final, plotit = FALSE))
  #Ranking of importance
  ranking %>% 
    # arrange descending to get the top influencers
    dplyr::arrange(desc(rel.inf)) %>%
    # sort to top 20
    dplyr::top_n(20) %>%
    # plot these data using columns
    ggplot(aes(x = forcats::fct_reorder(.f = var, 
                                        .x = rel.inf), 
               y = rel.inf, 
               fill = rel.inf)) +
    geom_col(width = 0.6) + # flip
    coord_flip() + # format
    scale_color_brewer(palette = "Dark2") +
    theme(axis.title = element_text(size = 12),
          legend.title = element_blank(),
          plot.title = element_text(size = 16, face = 'bold'),
          aspect.ratio = 2/3) + 
    ggtitle("Top Variable of Importance")+
    labs(subtitle = temp_subtitle,x = '', y = 'Relative Influence')
}

NeurEx_model1()
#MODEL 1 SDMT
ms_unadjusted <- filter(clean_unadjusted, clean_unadjusted$Scale %in% 'SDMT')
ms_unadjusted <- filter(ms_unadjusted, ms_unadjusted$Diagnosis %in% 'MS')
ms_validation <- filter(clean_unadjusted_validation_cohort,clean_unadjusted_validation_cohort$Diagnosis %in% 'MS')

SDMT_model1 <- function(){
  outcome <- as.character('SDMT')
  # folder <- "SDMT"
  # if(file.exists(folder)){
  #   NULL
  # }else{dir.create(folder)}
  path_results <- paste('./validate_model/model1/SDMT/')
  
  trees <- 214
  
  #Train a GBM
  set.seed(123)
  gbm.fit.final <- gbm(
    formula = Scores~Ventricular_CSF+Lesion_Volume+Normal_appearing_WM+Thalamus+Brain_Parenchymal_Fraction+
      Caudate+Spinal_Cord+Cerebellum_WM,
    data = ms_unadjusted,
    distribution = 'gaussian',
    n.trees = trees,
    n.minobsinnode = 5,
    interaction.depth = 6,
    shrinkage = 0.01, 
    cv.folds = 10,
    n.cores = NULL, # will use all cores by default
    verbose = FALSE)
  
  temp_subtitle <- paste(outcome, ' - Model 1 Retained 8 Unadjusted Volumetrics',sep = '')
  temp_title <- paste(outcome, ' Model 1 Validation Cohort Performance',sep = '')
  temp_path <- paste(outcome, '_validation_model1.png',sep = '')
  
  #predict independent validation values
  ResultPredict <- predict.gbm(object = gbm.fit.final,
                               newdata = ms_validation,
                               n.trees = trees,
                               type = 'response')
  
  model_results <- data.frame('measured'=ms_validation$SDMT,
                              'predicted'=ResultPredict)
  
  
  #Calculate STATS for Training
  stat_data <- data.frame(matrix(ncol = 10, nrow = 1,dimnames=list(NULL, c("RMSE","R2", "Rho","CCC",'p_value','n.trees','n.minobsinnode','shrinkage','interaction.depth','cv.folds'))))
  stat_data$RMSE <- caret::RMSE(ResultPredict,ms_validation$SDMT,na.rm = TRUE) 
  stat_data$n.trees <- trees
  test <- CCC(model_results$predicted, model_results$measured, ci = "z-transform", conf.level = 0.95, na.rm = TRUE)
  temp <- (test$rho.c)$est
  temp <- format(round(temp,3),nsmall = 3) #CCC value
  ccc <- paste('CCC = ',temp)
  ccc_text <- grobTree(textGrob(ccc, x = 0.124,y = 0.84),gp=gpar(fontsize = 11))
  stat_data$CCC <- temp
  pearson <- lm(measured~predicted, data = model_results)
  spear <- cor.test(model_results$predicted, model_results$measured, 
                    method = 'spearman',exact = FALSE)
  stat_data$Rho<- spear$estimate
  stat_data$p_value <- spear$p.value
  stat_data$R2 <- summary(pearson)$r.squared
  stat_data$interaction.depth <- 6
  stat_data$n.minobsinnode <- 5
  stat_data$shrinkage <- 0.01
  stat_data$cv.folds <- 10
  write_xlsx(stat_data,'./validate_model/model1/SDMT/SDMT_model1_trainingstats.xlsx')

  
  
  #Graph model performance
  final_model <- ggplot(model_results,aes(predicted,measured))+geom_point()+
    geom_smooth(method = 'lm', se = TRUE, color = 'blue', fill = 'blue',formula = y~x, data = model_results, size = 1)+
    stat_poly_eq(formula = y~x, 
                 aes(label = paste(stat(rr.label))),
                 size = rel(4),
                 na.rm = TRUE,
                 parse = TRUE)+
    labs(title = temp_title,x='Predicted SDMT Scores',y='Measured SDMT Scores',subtitle = '8 Volumetrics Retained')+
    stat_cor(method = 'spearman',label.y.npc = 0.925,label.x.npc = 0.005)+
    theme(plot.title = element_text(size = 16, face = 'bold',hjust = 0.5))+
    theme_pubr()+
    annotation_custom(ccc_text)
  final_model
  ggsave(filename = temp_path, plot = final_model, device = 'png',width =18, height = 16, units = 'cm', path = path_results,limitsize = FALSE)
  
  ranking <- tibble::as_tibble(gbm::summary.gbm(gbm.fit.final, plotit = FALSE))
  #Ranking of importance
  ranking %>% 
    # arrange descending to get the top influencers
    dplyr::arrange(desc(rel.inf)) %>%
    # sort to top 20
    dplyr::top_n(20) %>%
    # plot these data using columns
    ggplot(aes(x = forcats::fct_reorder(.f = var, 
                                        .x = rel.inf), 
               y = rel.inf, 
               fill = rel.inf)) +
    geom_col(width = 0.6) + # flip
    coord_flip() + # format
    scale_color_brewer(palette = "Dark2") +
    theme(axis.title = element_text(size = 12),
          legend.title = element_blank(),
          plot.title = element_text(size = 16, face = 'bold'),
          aspect.ratio = 2/3) + 
    ggtitle("Top Variable of Importance")+
    labs(subtitle = temp_subtitle,x = '', y = 'Relative Influence')
}
SDMT_model1()
